# Supplementary material for: Microbial synthesis of Prussian blue for potentiating checkpoint blockade immunotherapy
Source: Nat Commun. 2023 May 23;14:2943. doi: 10.1038/s41467-023-38796-9 (PMC10205718; doi:10.1038/s41467-023-38796-9)
Supplement: Supplementary file 4 — Source Data [file 41467_2023_38796_MOESM4_ESM.xlsx]

## Sheet: fig. 2i
		Intensity (a.u.)
	2-Theta (degree)	S. oneidensis	BaM	Prussian blue
	10	359	813	1779
	10.02	353	809	1802
	10.04	351	798	1809
	10.06	352	788	1863
	10.08	355	825	1847
	10.1	360	805	1783
	10.12	342	811	1850
	10.14	365	810	1853
	10.16	377	833	1869
	10.18	379	781	1816
	10.2	350	812	1853
	10.22	347	804	1889
	10.24	363	834	1780
	10.26	404	826	1817
	10.28	388	817	1858
	10.3	389	838	1917
	10.32	377	836	1941
	10.34	395	838	1813
	10.36	357	838	1873
	10.38	359	878	1861
	10.4	372	811	1850
	10.42	384	845	1795
	10.44	361	881	1914
	10.46	358	814	1960
	10.48	363	809	1908
	10.5	358	821	1953
	10.52	407	802	1924
	10.54	389	859	1959
	10.56	385	822	1912
	10.58	386	841	1977
	10.6	382	906	1985
	10.62	427	856	1930
	10.64	381	801	1915
	10.66	378	875	1953
	10.68	370	815	1992
	10.7	350	807	1989
	10.72	382	882	1877
	10.74	373	832	1946
	10.76	359	854	2014
	10.78	398	823	1979
	10.8	372	795	1930
	10.82	393	800	2064
	10.84	363	848	1981
	10.86	352	884	1954
	10.88	389	844	1952
	10.9	414	884	2025
	10.92	376	854	2114
	10.94	386	911	2036
	10.96	393	822	2017
	10.98	394	865	1974
	11	386	867	2011
	11.02	382	875	2006
	11.04	364	807	1980
	11.06	397	878	2036
	11.08	348	858	1983
	11.1	400	850	1986
	11.12	399	821	1985
	11.14	413	865	2068
	11.16	372	874	2093
	11.18	400	865	2060
	11.2	398	854	1989
	11.22	410	813	2018
	11.24	389	868	2066
	11.26	383	846	2027
	11.28	377	854	2106
	11.3	375	870	2063
	11.32	371	837	2055
	11.34	399	890	2133
	11.36	397	905	2078
	11.38	382	922	2091
	11.4	385	865	2128
	11.42	413	876	2030
	11.44	379	853	2091
	11.46	390	903	2045
	11.48	387	816	2110
	11.5	406	882	2054
	11.52	376	940	2104
	11.54	399	930	2125
	11.56	443	863	2043
	11.58	432	880	2103
	11.6	436	897	2124
	11.62	409	875	2144
	11.64	432	910	2106
	11.66	418	856	2164
	11.68	385	927	2213
	11.7	419	924	2061
	11.72	390	899	2100
	11.74	410	859	2118
	11.76	384	926	2125
	11.78	407	903	2182
	11.8	415	850	2120
	11.82	426	892	2127
	11.84	439	918	2151
	11.86	426	914	2250
	11.88	444	961	2204
	11.9	426	905	2177
	11.92	406	917	2226
	11.94	439	846	2120
	11.96	423	857	2146
	11.98	442	899	2167
	12	465	900	2200
	12.02	438	894	2212
	12.04	414	957	2255
	12.06	386	908	2247
	12.08	389	898	2220
	12.1	417	887	2221
	12.12	428	891	2228
	12.14	438	943	2233
	12.16	413	964	2254
	12.18	398	989	2255
	12.2	435	961	2218
	12.22	415	955	2238
	12.24	369	979	2275
	12.26	450	930	2278
	12.28	446	962	2272
	12.3	428	946	2328
	12.32	410	907	2361
	12.34	424	941	2265
	12.36	430	887	2258
	12.38	406	881	2313
	12.4	402	902	2252
	12.42	437	923	2249
	12.44	464	925	2390
	12.46	427	906	2240
	12.48	449	928	2318
	12.5	418	938	2288
	12.52	443	906	2269
	12.54	437	934	2326
	12.56	442	953	2422
	12.58	423	935	2368
	12.6	434	932	2292
	12.62	442	946	2305
	12.64	464	978	2389
	12.66	450	972	2337
	12.68	425	928	2322
	12.7	429	947	2362
	12.72	446	959	2352
	12.74	406	969	2342
	12.76	469	933	2261
	12.78	481	984	2320
	12.8	439	933	2423
	12.82	384	986	2401
	12.84	422	972	2364
	12.86	427	971	2378
	12.88	443	952	2381
	12.9	422	937	2379
	12.92	451	953	2434
	12.94	448	934	2467
	12.96	421	994	2443
	12.98	439	1008	2508
	13	464	968	2410
	13.02	431	967	2413
	13.04	447	919	2421
	13.06	427	978	2448
	13.08	451	942	2424
	13.1	442	984	2456
	13.12	446	957	2493
	13.14	425	988	2432
	13.16	451	943	2419
	13.18	476	991	2451
	13.2	469	1027	2494
	13.22	465	1011	2518
	13.24	457	991	2513
	13.26	458	1016	2440
	13.28	500	992	2457
	13.3	422	1008	2538
	13.32	431	984	2576
	13.34	462	1009	2511
	13.36	428	1031	2468
	13.38	461	980	2456
	13.4	459	1003	2462
	13.42	427	955	2487
	13.44	458	983	2506
	13.46	460	984	2561
	13.48	469	958	2439
	13.5	465	1042	2466
	13.52	475	1035	2548
	13.54	483	1068	2518
	13.56	503	977	2508
	13.58	482	1028	2510
	13.6	437	1057	2462
	13.62	470	1045	2557
	13.64	475	1040	2519
	13.66	482	1048	2569
	13.68	488	1074	2559
	13.7	436	1018	2563
	13.72	478	1001	2571
	13.74	480	1029	2625
	13.76	483	1075	2567
	13.78	474	1044	2602
	13.8	513	1029	2589
	13.82	503	998	2563
	13.84	456	1041	2550
	13.86	481	1091	2608
	13.88	462	1027	2590
	13.9	491	1045	2642
	13.92	469	1060	2623
	13.94	485	1021	2608
	13.96	468	1054	2596
	13.98	429	1039	2619
	14	469	1046	2612
	14.02	502	1037	2577
	14.04	479	1014	2691
	14.06	469	1048	2654
	14.08	464	1105	2682
	14.1	469	1068	2626
	14.12	480	1098	2591
	14.14	512	1049	2700
	14.16	496	1093	2538
	14.18	486	1062	2599
	14.2	494	1142	2695
	14.22	501	1107	2678
	14.24	495	1112	2672
	14.26	475	1122	2696
	14.28	505	1080	2749
	14.3	525	1075	2721
	14.32	479	1104	2661
	14.34	514	1085	2639
	14.36	464	1090	2580
	14.38	484	1112	2741
	14.4	537	1103	2741
	14.42	480	1092	2610
	14.44	499	1138	2698
	14.46	509	1180	2694
	14.48	512	1072	2771
	14.5	488	1118	2806
	14.52	494	1098	2795
	14.54	509	1070	2784
	14.56	492	1118	2834
	14.58	490	1092	2827
	14.6	504	1103	2839
	14.62	512	1093	2667
	14.64	519	1094	2734
	14.66	497	1194	2728
	14.68	534	1176	2810
	14.7	514	1158	2806
	14.72	528	1196	2810
	14.74	527	1158	2786
	14.76	543	1162	2764
	14.78	518	1164	2863
	14.8	506	1158	2787
	14.82	523	1158	2813
	14.84	514	1198	2771
	14.86	546	1243	2812
	14.88	542	1184	2805
	14.9	497	1137	2889
	14.92	563	1128	2798
	14.94	549	1153	2826
	14.96	525	1141	2933
	14.98	557	1213	2879
	15	534	1232	2922
	15.02	532	1232	2855
	15.04	512	1150	2878
	15.06	508	1187	2832
	15.08	536	1180	2945
	15.1	517	1175	2841
	15.12	525	1228	2867
	15.14	554	1179	2967
	15.16	565	1146	2897
	15.18	503	1171	2931
	15.2	526	1242	2930
	15.22	527	1254	2924
	15.24	567	1215	2915
	15.26	550	1200	2844
	15.28	537	1267	2898
	15.3	560	1231	2929
	15.32	568	1178	2893
	15.34	573	1225	2941
	15.36	540	1196	2867
	15.38	546	1231	2944
	15.4	562	1233	2920
	15.42	567	1243	2986
	15.44	590	1230	2929
	15.46	568	1214	2923
	15.48	542	1232	2938
	15.5	541	1248	2976
	15.52	559	1249	2945
	15.54	561	1207	2919
	15.56	574	1234	2961
	15.58	576	1236	3002
	15.6	543	1284	3018
	15.62	585	1249	3010
	15.64	590	1284	3025
	15.66	560	1284	3038
	15.68	558	1266	2992
	15.7	560	1249	3041
	15.72	591	1222	3017
	15.74	557	1248	3065
	15.76	593	1261	3030
	15.78	551	1339	3008
	15.8	594	1302	3123
	15.82	593	1226	2989
	15.84	635	1341	3020
	15.86	630	1335	2983
	15.88	617	1308	2993
	15.9	557	1255	3035
	15.92	607	1282	3099
	15.94	583	1274	2986
	15.96	569	1275	2991
	15.98	578	1309	3111
	16	601	1331	2986
	16.02	628	1304	3048
	16.04	612	1289	3080
	16.06	634	1314	3113
	16.08	619	1380	3106
	16.1	595	1281	3042
	16.12	588	1303	3070
	16.14	586	1277	3117
	16.16	650	1337	3063
	16.18	661	1328	3143
	16.2	616	1323	3114
	16.22	601	1330	3109
	16.24	626	1317	3130
	16.26	595	1397	3151
	16.28	628	1439	3096
	16.3	616	1376	3060
	16.32	609	1312	3245
	16.34	601	1353	3116
	16.36	606	1377	3093
	16.38	624	1378	3140
	16.4	623	1419	3110
	16.42	589	1466	3198
	16.44	571	1361	3150
	16.46	672	1359	3177
	16.48	686	1389	3264
	16.5	633	1466	3223
	16.52	622	1434	3170
	16.54	607	1420	3201
	16.56	601	1406	3305
	16.58	636	1423	3209
	16.6	642	1470	3115
	16.62	627	1445	3169
	16.64	645	1446	3193
	16.66	621	1398	3199
	16.68	631	1475	3245
	16.7	615	1486	3294
	16.72	609	1451	3266
	16.74	590	1447	3242
	16.76	655	1452	3275
	16.78	664	1487	3235
	16.8	680	1504	3241
	16.82	647	1518	3331
	16.84	636	1549	3309
	16.86	673	1545	3365
	16.88	691	1515	3279
	16.9	679	1561	3445
	16.92	624	1563	3359
	16.94	657	1547	3435
	16.96	669	1620	3413
	16.98	664	1590	3454
	17	674	1639	3459
	17.02	674	1618	3569
	17.04	665	1659	3458
	17.06	679	1743	3558
	17.08	670	1734	3625
	17.1	668	1730	3639
	17.12	673	1804	3695
	17.14	672	1820	3686
	17.16	681	1834	3735
	17.18	705	1966	3820
	17.2	697	1981	3836
	17.22	718	2075	3983
	17.24	686	2267	3982
	17.26	709	2319	4094
	17.28	689	2509	4242
	17.3	726	2701	4547
	17.32	740	2811	4665
	17.34	736	2945	5289
	17.36	671	3104	5703
	17.38	703	3207	6310
	17.4	720	3348	7136
	17.42	679	3294	8124
	17.44	703	3378	9193
	17.46	681	3276	10584
	17.48	710	3124	11918
	17.5	705	2926	12466
	17.52	658	2744	11785
	17.54	714	2732	10141
	17.56	714	2624	8066
	17.58	663	2373	6333
	17.6	686	2406	5168
	17.62	737	2185	4557
	17.64	741	2161	4143
	17.66	707	2064	4081
	17.68	747	2068	4048
	17.7	711	2000	3939
	17.72	714	1954	3861
	17.74	718	1878	3823
	17.76	760	1905	3855
	17.78	714	1836	3846
	17.8	723	1848	3742
	17.82	711	1845	3810
	17.84	739	1830	3732
	17.86	688	1819	3727
	17.88	777	1853	3740
	17.9	745	1789	3727
	17.92	733	1806	3664
	17.94	754	1750	3739
	17.96	773	1759	3717
	17.98	787	1814	3635
	18	735	1696	3632
	18.02	749	1763	3606
	18.04	741	1760	3568
	18.06	721	1693	3701
	18.08	764	1759	3566
	18.1	801	1781	3594
	18.12	771	1745	3718
	18.14	741	1689	3632
	18.16	769	1699	3535
	18.18	740	1759	3556
	18.2	747	1714	3550
	18.22	718	1782	3579
	18.24	756	1720	3632
	18.26	729	1761	3570
	18.28	794	1801	3631
	18.3	805	1754	3632
	18.32	789	1775	3656
	18.34	798	1742	3691
	18.36	772	1779	3667
	18.38	810	1830	3675
	18.4	756	1769	3579
	18.42	748	1890	3652
	18.44	778	1808	3637
	18.46	828	1765	3595
	18.48	765	1799	3769
	18.5	803	1796	3704
	18.52	818	1790	3637
	18.54	849	1820	3668
	18.56	786	1794	3604
	18.58	804	1835	3653
	18.6	782	1764	3657
	18.62	799	1782	3544
	18.64	871	1838	3714
	18.66	786	1809	3635
	18.68	816	1858	3695
	18.7	786	1821	3772
	18.72	767	1863	3701
	18.74	830	1860	3700
	18.76	832	1842	3673
	18.78	803	1865	3650
	18.8	836	1860	3655
	18.82	831	1885	3687
	18.84	859	1905	3754
	18.86	852	1922	3739
	18.88	853	1868	3719
	18.9	860	1921	3642
	18.92	863	1934	3669
	18.94	829	1948	3771
	18.96	891	1884	3808
	18.98	867	1952	3739
	19	823	1853	3674
	19.02	821	1917	3648
	19.04	860	1894	3772
	19.06	824	1893	3774
	19.08	801	1876	3680
	19.1	843	1895	3735
	19.12	855	1882	3661
	19.14	881	1919	3743
	19.16	860	1924	3813
	19.18	840	1956	3675
	19.2	828	1943	3706
	19.22	852	1918	3767
	19.24	944	1977	3726
	19.26	931	1885	3888
	19.28	852	1962	3777
	19.3	862	1949	3843
	19.32	884	1903	3789
	19.34	881	1970	3714
	19.36	833	2001	3738
	19.38	900	1887	3799
	19.4	888	1949	3669
	19.42	898	1913	3794
	19.44	883	1981	3777
	19.46	920	2018	3701
	19.48	891	1938	3746
	19.5	856	1943	3892
	19.52	865	1975	3845
	19.54	917	1957	3832
	19.56	909	1947	3800
	19.58	920	1828	3752
	19.6	925	1896	3754
	19.62	900	1935	3893
	19.64	898	2035	3766
	19.66	899	1982	3839
	19.68	964	1985	3822
	19.7	894	1999	3878
	19.72	895	1945	3788
	19.74	899	2030	3847
	19.76	919	2013	3910
	19.78	949	2001	3785
	19.8	975	2077	3889
	19.82	930	2018	3765
	19.84	953	2035	3774
	19.86	934	1962	3967
	19.88	966	2055	4002
	19.9	940	2027	3850
	19.92	934	1976	3977
	19.94	942	2065	3923
	19.96	956	2028	3916
	19.98	948	1983	3942
	20	894	2026	3868
	20.02	961	2096	4038
	20.04	944	1993	3905
	20.06	886	2065	3895
	20.08	971	2052	3901
	20.1	971	2072	3935
	20.12	954	2070	3937
	20.14	946	2098	3889
	20.16	959	2093	3952
	20.18	943	2050	3978
	20.2	1019	2014	3914
	20.22	979	2044	3949
	20.24	1006	2112	3903
	20.26	965	2039	3955
	20.28	942	2079	3934
	20.3	976	2138	3907
	20.32	1007	2146	3977
	20.34	1014	2095	3929
	20.36	965	2116	3970
	20.38	927	2089	3902
	20.4	952	2076	3912
	20.42	991	2071	3929
	20.44	968	2026	3915
	20.46	1020	2070	4006
	20.48	964	2138	4047
	20.5	974	2122	4014
	20.52	968	2131	3995
	20.54	971	2086	3972
	20.56	993	2003	3977
	20.58	1000	2072	4003
	20.6	982	2104	3995
	20.62	986	2160	3866
	20.64	968	2128	3946
	20.66	1034	2156	3950
	20.68	1037	2111	4006
	20.7	1035	2099	4095
	20.72	980	2072	4086
	20.74	1012	2099	4057
	20.76	984	2126	3985
	20.78	1019	2138	4145
	20.8	1004	2191	4094
	20.82	990	2130	4106
	20.84	1073	2126	4103
	20.86	1050	2108	3957
	20.88	1092	2157	4034
	20.9	1022	2127	3953
	20.92	999	2099	3960
	20.94	996	2100	4043
	20.96	1030	2104	4042
	20.98	1014	2170	3951
	21	1081	2144	4172
	21.02	1055	2153	4043
	21.04	1053	2163	4067
	21.06	1026	2197	4065
	21.08	1043	2141	4071
	21.1	1058	2166	4083
	21.12	1041	2168	4024
	21.14	1064	2124	4101
	21.16	1035	2228	4003
	21.18	1080	2150	4091
	21.2	1072	2221	4063
	21.22	1075	2178	4036
	21.24	1095	2173	4059
	21.26	1032	2219	3971
	21.28	1041	2258	4082
	21.3	1046	2191	4058
	21.32	1092	2195	4159
	21.34	1032	2250	4141
	21.36	1109	2263	4057
	21.38	1091	2220	4098
	21.4	1045	2171	4092
	21.42	1095	2198	4159
	21.44	1052	2163	4055
	21.46	1066	2220	3999
	21.48	1068	2222	4150
	21.5	1109	2220	4220
	21.52	1047	2300	4209
	21.54	1099	2252	4222
	21.56	1077	2195	4342
	21.58	1065	2226	4266
	21.6	1076	2276	4335
	21.62	1119	2230	4570
	21.64	1112	2224	4567
	21.66	1093	2264	4640
	21.68	1109	2281	4631
	21.7	1071	2246	4577
	21.72	1078	2246	4510
	21.74	1088	2229	4453
	21.76	1093	2332	4262
	21.78	1132	2257	4292
	21.8	1086	2234	4307
	21.82	1084	2224	4209
	21.84	1139	2244	4070
	21.86	1118	2287	4134
	21.88	1118	2324	4106
	21.9	1151	2276	4148
	21.92	1122	2276	4107
	21.94	1106	2259	4092
	21.96	1154	2320	4091
	21.98	1230	2311	4174
	22	1157	2252	4137
	22.02	1108	2291	4179
	22.04	1073	2295	4141
	22.06	1125	2319	4117
	22.08	1121	2362	4087
	22.1	1159	2407	4186
	22.12	1113	2401	4085
	22.14	1132	2272	4152
	22.16	1097	2241	4237
	22.18	1078	2233	4254
	22.2	1127	2295	4277
	22.22	1141	2297	4170
	22.24	1134	2262	4201
	22.26	1141	2326	4364
	22.28	1169	2284	4310
	22.3	1170	2358	4324
	22.32	1176	2358	4280
	22.34	1145	2341	4328
	22.36	1092	2373	4271
	22.38	1161	2336	4304
	22.4	1151	2380	4300
	22.42	1152	2332	4203
	22.44	1174	2315	4226
	22.46	1165	2339	4169
	22.48	1104	2346	4173
	22.5	1144	2315	4162
	22.52	1165	2363	4122
	22.54	1119	2324	4196
	22.56	1138	2265	4187
	22.58	1061	2323	4148
	22.6	1070	2342	4048
	22.62	1189	2407	4223
	22.64	1152	2380	4178
	22.66	1135	2332	4197
	22.68	1178	2332	4213
	22.7	1186	2429	4201
	22.72	1191	2372	4173
	22.74	1131	2351	4094
	22.76	1162	2361	4147
	22.78	1183	2369	4237
	22.8	1149	2379	4188
	22.82	1157	2439	4167
	22.84	1163	2385	4227
	22.86	1159	2398	4292
	22.88	1196	2487	4219
	22.9	1227	2382	4371
	22.92	1216	2389	4343
	22.94	1155	2461	4216
	22.96	1179	2415	4235
	22.98	1146	2340	4160
	23	1127	2371	4125
	23.02	1116	2367	4268
	23.04	1171	2384	4202
	23.06	1211	2439	4213
	23.08	1153	2452	4275
	23.1	1184	2417	4198
	23.12	1193	2482	4109
	23.14	1145	2415	4050
	23.16	1096	2465	4117
	23.18	1164	2393	4201
	23.2	1138	2373	4285
	23.22	1150	2390	4317
	23.24	1247	2409	4235
	23.26	1206	2452	4372
	23.28	1190	2390	4352
	23.3	1174	2465	4190
	23.32	1231	2477	4167
	23.34	1181	2443	4219
	23.36	1180	2470	4233
	23.38	1151	2493	4162
	23.4	1185	2417	4238
	23.42	1202	2462	4305
	23.44	1219	2478	4381
	23.46	1184	2480	4245
	23.48	1149	2461	4260
	23.5	1194	2512	4230
	23.52	1204	2436	4260
	23.54	1210	2450	4257
	23.56	1190	2487	4299
	23.58	1220	2515	4306
	23.6	1160	2537	4278
	23.62	1187	2476	4208
	23.64	1151	2456	4268
	23.66	1183	2481	4386
	23.68	1173	2512	4358
	23.7	1199	2514	4298
	23.72	1209	2464	4318
	23.74	1179	2435	4307
	23.76	1177	2555	4260
	23.78	1159	2526	4266
	23.8	1159	2520	4238
	23.82	1198	2517	4264
	23.84	1237	2465	4344
	23.86	1202	2479	4330
	23.88	1166	2511	4269
	23.9	1179	2594	4365
	23.92	1232	2663	4321
	23.94	1228	2556	4336
	23.96	1210	2650	4345
	23.98	1203	2521	4453
	24	1236	2597	4358
	24.02	1197	2605	4343
	24.04	1244	2560	4362
	24.06	1190	2637	4365
	24.08	1248	2616	4395
	24.1	1259	2651	4439
	24.12	1217	2672	4452
	24.14	1186	2697	4504
	24.16	1193	2688	4384
	24.18	1157	2644	4416
	24.2	1182	2593	4438
	24.22	1196	2600	4334
	24.24	1183	2750	4412
	24.26	1246	2694	4471
	24.28	1197	2754	4476
	24.3	1185	2746	4458
	24.32	1158	2791	4544
	24.34	1213	2843	4461
	24.36	1171	2845	4633
	24.38	1174	2858	4483
	24.4	1210	2879	4488
	24.42	1304	3000	4527
	24.44	1255	3154	4704
	24.46	1211	3092	4625
	24.48	1198	3041	4569
	24.5	1130	3247	4769
	24.52	1201	3366	4810
	24.54	1135	3364	4894
	24.56	1208	3490	4933
	24.58	1237	3450	5113
	24.6	1209	3518	5276
	24.62	1156	3561	5530
	24.64	1184	3711	5879
	24.66	1186	3557	6278
	24.68	1183	3607	6632
	24.7	1211	3471	7289
	24.72	1218	3529	7864
	24.74	1179	3476	8841
	24.76	1199	3379	9838
	24.78	1188	3363	10599
	24.8	1119	3199	10617
	24.82	1137	3130	9901
	24.84	1213	3104	8815
	24.86	1184	3178	7771
	24.88	1184	3010	6866
	24.9	1250	2994	5988
	24.92	1201	2956	5428
	24.94	1188	2844	5059
	24.96	1168	2927	4833
	24.98	1185	2884	4762
	25	1173	2784	4765
	25.02	1166	2849	4660
	25.04	1165	2745	4711
	25.06	1221	2769	4605
	25.08	1220	2774	4566
	25.1	1136	2745	4499
	25.12	1231	2697	4543
	25.14	1186	2696	4376
	25.16	1196	2670	4454
	25.18	1217	2708	4425
	25.2	1223	2603	4480
	25.22	1185	2618	4486
	25.24	1195	2581	4449
	25.26	1160	2698	4404
	25.28	1184	2666	4367
	25.3	1195	2669	4380
	25.32	1278	2665	4494
	25.34	1230	2640	4489
	25.36	1237	2598	4462
	25.38	1194	2626	4435
	25.4	1208	2671	4384
	25.42	1251	2745	4497
	25.44	1269	2635	4341
	25.46	1217	2655	4386
	25.48	1244	2590	4420
	25.5	1169	2696	4308
	25.52	1183	2597	4351
	25.54	1211	2670	4453
	25.56	1241	2636	4394
	25.58	1190	2641	4470
	25.6	1200	2604	4513
	25.62	1141	2543	4391
	25.64	1184	2612	4275
	25.66	1134	2695	4449
	25.68	1220	2669	4483
	25.7	1175	2609	4433
	25.72	1150	2704	4331
	25.74	1168	2714	4335
	25.76	1195	2680	4330
	25.78	1171	2646	4414
	25.8	1225	2583	4386
	25.82	1195	2651	4484
	25.84	1209	2654	4376
	25.86	1167	2588	4333
	25.88	1193	2628	4452
	25.9	1128	2667	4430
	25.92	1135	2629	4535
	25.94	1158	2686	4426
	25.96	1131	2572	4373
	25.98	1142	2734	4380
	26	1167	2663	4410
	26.02	1141	2612	4359
	26.04	1164	2694	4215
	26.06	1229	2715	4379
	26.08	1157	2693	4349
	26.1	1179	2652	4400
	26.12	1209	2571	4328
	26.14	1223	2657	4466
	26.16	1198	2673	4371
	26.18	1124	2657	4389
	26.2	1169	2643	4501
	26.22	1188	2651	4353
	26.24	1202	2678	4432
	26.26	1129	2641	4365
	26.28	1207	2655	4216
	26.3	1100	2756	4358
	26.32	1185	2687	4416
	26.34	1160	2637	4436
	26.36	1184	2598	4462
	26.38	1162	2570	4499
	26.4	1204	2644	4495
	26.42	1171	2620	4371
	26.44	1150	2651	4407
	26.46	1152	2635	4420
	26.48	1163	2683	4355
	26.5	1149	2644	4423
	26.52	1155	2710	4462
	26.54	1174	2699	4429
	26.56	1163	2689	4550
	26.58	1180	2649	4397
	26.6	1154	2687	4445
	26.62	1185	2697	4330
	26.64	1155	2770	4397
	26.66	1146	2689	4433
	26.68	1112	2630	4378
	26.7	1078	2679	4438
	26.72	1180	2675	4539
	26.74	1135	2671	4438
	26.76	1165	2742	4410
	26.78	1082	2652	4393
	26.8	1130	2675	4369
	26.82	1167	2664	4474
	26.84	1128	2709	4462
	26.86	1138	2651	4447
	26.88	1148	2643	4393
	26.9	1189	2693	4456
	26.92	1111	2696	4363
	26.94	1140	2669	4436
	26.96	1136	2632	4435
	26.98	1149	2703	4381
	27	1181	2694	4435
	27.02	1170	2700	4617
	27.04	1175	2754	4362
	27.06	1157	2714	4458
	27.08	1177	2815	4479
	27.1	1154	2719	4378
	27.12	1162	2716	4519
	27.14	1140	2684	4414
	27.16	1097	2645	4338
	27.18	1157	2710	4581
	27.2	1183	2644	4441
	27.22	1159	2582	4397
	27.24	1108	2655	4413
	27.26	1138	2678	4472
	27.28	1137	2617	4463
	27.3	1139	2676	4416
	27.32	1108	2696	4437
	27.34	1155	2723	4514
	27.36	1167	2659	4465
	27.38	1120	2682	4476
	27.4	1102	2667	4429
	27.42	1169	2718	4486
	27.44	1163	2727	4503
	27.46	1116	2761	4415
	27.48	1133	2706	4424
	27.5	1155	2652	4338
	27.52	1139	2746	4364
	27.54	1120	2712	4515
	27.56	1062	2670	4551
	27.58	1102	2706	4447
	27.6	1120	2666	4471
	27.62	1123	2805	4484
	27.64	1151	2668	4470
	27.66	1123	2674	4352
	27.68	1109	2664	4457
	27.7	1119	2624	4372
	27.72	1122	2668	4307
	27.74	1129	2640	4438
	27.76	1082	2679	4462
	27.78	1130	2712	4578
	27.8	1140	2648	4376
	27.82	1110	2725	4415
	27.84	1044	2660	4589
	27.86	1098	2701	4401
	27.88	1080	2685	4370
	27.9	1091	2667	4458
	27.92	1120	2680	4484
	27.94	1174	2636	4445
	27.96	1120	2661	4446
	27.98	1089	2688	4472
	28	1107	2691	4506
	28.02	1101	2652	4468
	28.04	1085	2648	4390
	28.06	1072	2687	4497
	28.08	1147	2680	4519
	28.1	1077	2770	4504
	28.12	1089	2676	4493
	28.14	1098	2641	4391
	28.16	1078	2703	4498
	28.18	1120	2717	4624
	28.2	1127	2657	4538
	28.22	1077	2717	4465
	28.24	1086	2610	4508
	28.26	1137	2646	4586
	28.28	1047	2691	4557
	28.3	1105	2650	4541
	28.32	1109	2614	4558
	28.34	1165	2675	4559
	28.36	1085	2650	4442
	28.38	1104	2685	4411
	28.4	1071	2645	4484
	28.42	1107	2633	4562
	28.44	1130	2617	4485
	28.46	1120	2620	4560
	28.48	1127	2742	4549
	28.5	1105	2654	4503
	28.52	1086	2626	4505
	28.54	1073	2668	4597
	28.56	1084	2692	4578
	28.58	1084	2750	4543
	28.6	1086	2691	4545
	28.62	1130	2738	4471
	28.64	1057	2614	4549
	28.66	1057	2659	4527
	28.68	1056	2610	4487
	28.7	1083	2610	4519
	28.72	1112	2631	4575
	28.74	1089	2704	4494
	28.76	1076	2631	4461
	28.78	1123	2661	4469
	28.8	1066	2649	4583
	28.82	1080	2661	4494
	28.84	1064	2653	4644
	28.86	1042	2579	4583
	28.88	1085	2690	4579
	28.9	1092	2660	4643
	28.92	1018	2626	4581
	28.94	1036	2649	4626
	28.96	1102	2675	4704
	28.98	1060	2629	4559
	29	1074	2638	4627
	29.02	1102	2639	4731
	29.04	1000	2647	4706
	29.06	1034	2627	4693
	29.08	1018	2672	4736
	29.1	1066	2848	4701
	29.12	1056	2638	4660
	29.14	1009	2644	4770
	29.16	1077	2733	4760
	29.18	1177	2685	4884
	29.2	1091	2569	4795
	29.22	1078	2650	4733
	29.24	1069	2560	4737
	29.26	1050	2715	4667
	29.28	1057	2687	4707
	29.3	1046	2615	4761
	29.32	1056	2686	4587
	29.34	1093	2631	4520
	29.36	1097	2576	4683
	29.38	1104	2636	4589
	29.4	1086	2616	4632
	29.42	1071	2580	4551
	29.44	1055	2657	4507
	29.46	1059	2580	4530
	29.48	1036	2606	4607
	29.5	1017	2705	4620
	29.52	1025	2670	4574
	29.54	1063	2696	4603
	29.56	1024	2726	4649
	29.58	1035	2707	4498
	29.6	1035	2722	4546
	29.62	1061	2663	4588
	29.64	1074	2688	4657
	29.66	1085	2713	4568
	29.68	1081	2675	4516
	29.7	1066	2633	4529
	29.72	1035	2659	4608
	29.74	1065	2714	4596
	29.76	1020	2713	4482
	29.78	1124	2638	4477
	29.8	1091	2643	4577
	29.82	1036	2639	4547
	29.84	1053	2618	4594
	29.86	1032	2587	4551
	29.88	959	2621	4485
	29.9	1043	2634	4508
	29.92	1038	2633	4472
	29.94	1030	2722	4475
	29.96	1074	2621	4467
	29.98	1027	2753	4539
	30	1034	2586	4593
	30.02	1015	2589	4578
	30.04	1016	2709	4703
	30.06	1000	2716	4587
	30.08	1029	2680	4522
	30.1	948	2618	4593
	30.12	988	2601	4654
	30.14	1048	2692	4668
	30.16	992	2658	4616
	30.18	1046	2637	4611
	30.2	1046	2719	4561
	30.22	1002	2683	4600
	30.24	1012	2747	4560
	30.26	1050	2674	4580
	30.28	1036	2633	4633
	30.3	1025	2658	4783
	30.32	1011	2606	4703
	30.34	1016	2742	4851
	30.36	1012	2694	4914
	30.38	1033	2634	4994
	30.4	995	2653	4975
	30.42	1037	2707	5060
	30.44	1064	2729	5094
	30.46	1053	2702	5278
	30.48	1065	2671	5216
	30.5	1045	2696	5118
	30.52	1005	2713	5162
	30.54	1001	2711	5103
	30.56	992	2683	4861
	30.58	983	2677	4838
	30.6	956	2728	4818
	30.62	991	2698	4792
	30.64	974	2656	4754
	30.66	993	2717	4600
	30.68	1016	2599	4624
	30.7	974	2711	4632
	30.72	1035	2682	4602
	30.74	984	2671	4613
	30.76	1027	2717	4608
	30.78	982	2627	4637
	30.8	1025	2670	4634
	30.82	1052	2625	4620
	30.84	1031	2617	4632
	30.86	1010	2581	4618
	30.88	966	2649	4633
	30.9	986	2630	4686
	30.92	998	2638	4587
	30.94	965	2677	4685
	30.96	1005	2646	4606
	30.98	964	2573	4458
	31	1010	2553	4532
	31.02	982	2585	4527
	31.04	977	2585	4498
	31.06	944	2616	4615
	31.08	971	2545	4547
	31.1	971	2504	4627
	31.12	993	2602	4521
	31.14	945	2639	4600
	31.16	950	2594	4604
	31.18	971	2614	4568
	31.2	965	2588	4548
	31.22	901	2566	4665
	31.24	950	2654	4645
	31.26	1034	2727	4590
	31.28	1010	2631	4474
	31.3	955	2632	4535
	31.32	965	2611	4533
	31.34	956	2601	4553
	31.36	927	2623	4568
	31.38	930	2588	4608
	31.4	953	2686	4556
	31.42	961	2626	4571
	31.44	942	2562	4611
	31.46	983	2593	4658
	31.48	899	2575	4617
	31.5	973	2637	4533
	31.52	971	2653	4556
	31.54	950	2590	4551
	31.56	963	2692	4613
	31.58	919	2693	4655
	31.6	946	2658	4720
	31.62	978	2574	4600
	31.64	974	2572	4613
	31.66	968	2596	4586
	31.68	980	2601	4637
	31.7	933	2609	4662
	31.72	958	2555	4625
	31.74	949	2590	4685
	31.76	930	2593	4739
	31.78	928	2592	4673
	31.8	958	2624	4615
	31.82	992	2622	4735
	31.84	945	2634	4640
	31.86	966	2516	4623
	31.88	940	2562	4654
	31.9	955	2659	4571
	31.92	963	2674	4645
	31.94	952	2605	4591
	31.96	915	2545	4532
	31.98	946	2578	4659
	32	944	2629	4624
	32.02	956	2637	4579
	32.04	934	2530	4685
	32.06	916	2580	4564
	32.08	945	2582	4574
	32.1	943	2631	4541
	32.12	918	2634	4566
	32.14	913	2670	4643
	32.16	892	2607	4604
	32.18	916	2642	4634
	32.2	961	2553	4757
	32.22	912	2595	4655
	32.24	898	2596	4604
	32.26	913	2595	4720
	32.28	930	2629	4684
	32.3	953	2555	4662
	32.32	926	2570	4603
	32.34	914	2578	4536
	32.36	894	2487	4565
	32.38	958	2545	4680
	32.4	930	2595	4665
	32.42	881	2518	4618
	32.44	899	2480	4656
	32.46	905	2607	4640
	32.48	916	2620	4665
	32.5	940	2488	4602
	32.52	898	2624	4665
	32.54	860	2548	4616
	32.56	887	2532	4588
	32.58	857	2527	4710
	32.6	863	2532	4638
	32.62	887	2640	4532
	32.64	837	2582	4646
	32.66	880	2555	4611
	32.68	907	2550	4617
	32.7	919	2531	4762
	32.72	891	2571	4700
	32.74	881	2485	4695
	32.76	883	2565	4784
	32.78	861	2560	4699
	32.8	895	2621	4645
	32.82	877	2565	4745
	32.84	848	2576	4706
	32.86	926	2542	4680
	32.88	895	2489	4799
	32.9	891	2465	4742
	32.92	900	2579	4627
	32.94	876	2542	4614
	32.96	902	2523	4572
	32.98	899	2578	4711
	33	906	2557	4726
	33.02	861	2625	4754
	33.04	855	2602	4703
	33.06	815	2566	4667
	33.08	858	2560	4654
	33.1	822	2596	4745
	33.12	839	2573	4741
	33.14	855	2622	4853
	33.16	810	2482	4727
	33.18	854	2670	4667
	33.2	873	2628	4666
	33.22	872	2603	4768
	33.24	805	2547	4701
	33.26	830	2504	4831
	33.28	841	2571	4772
	33.3	831	2494	4862
	33.32	853	2585	4715
	33.34	865	2562	4754
	33.36	816	2600	4803
	33.38	855	2546	4739
	33.4	876	2590	4756
	33.42	817	2523	4689
	33.44	828	2601	4716
	33.46	860	2598	4639
	33.48	824	2573	4824
	33.5	904	2568	4809
	33.52	866	2611	4674
	33.54	872	2616	4718
	33.56	835	2554	4690
	33.58	808	2476	4646
	33.6	819	2581	4764
	33.62	848	2556	4715
	33.64	801	2566	4810
	33.66	814	2570	4732
	33.68	839	2548	4740
	33.7	836	2613	4729
	33.72	791	2587	4736
	33.74	805	2607	4561
	33.76	793	2544	4704
	33.78	830	2597	4731
	33.8	867	2550	4688
	33.82	838	2520	4724
	33.84	828	2596	4716
	33.86	815	2587	4737
	33.88	813	2567	4636
	33.9	818	2639	4727
	33.92	814	2603	4782
	33.94	800	2542	4798
	33.96	818	2587	4945
	33.98	848	2519	4768
	34	792	2600	4852
	34.02	826	2549	4914
	34.04	822	2568	4786
	34.06	829	2578	4906
	34.08	773	2593	4904
	34.1	880	2627	4835
	34.12	821	2611	4829
	34.14	791	2591	4880
	34.16	787	2620	4865
	34.18	790	2666	4755
	34.2	769	2589	4899
	34.22	762	2679	4875
	34.24	759	2603	4808
	34.26	776	2630	4704
	34.28	758	2654	4714
	34.3	826	2598	4942
	34.32	782	2676	4809
	34.34	780	2685	4897
	34.36	821	2665	4815
	34.38	791	2559	4869
	34.4	815	2615	4790
	34.42	771	2649	4689
	34.44	783	2646	4783
	34.46	767	2620	4792
	34.48	742	2688	4818
	34.5	777	2702	4850
	34.52	764	2673	4918
	34.54	780	2708	4959
	34.56	781	2629	4869
	34.58	757	2671	4845
	34.6	737	2709	4856
	34.62	736	2687	4837
	34.64	716	2700	4843
	34.66	758	2822	4809
	34.68	765	2815	4796
	34.7	774	2870	4854
	34.72	739	2799	4802
	34.74	751	2944	4766
	34.76	795	2924	4843
	34.78	762	2877	4751
	34.8	749	3004	4950
	34.82	734	3110	4867
	34.84	761	3254	4989
	34.86	759	3316	4823
	34.88	721	3378	4884
	34.9	732	3492	4895
	34.92	751	3624	4931
	34.94	730	3709	4973
	34.96	731	3788	5049
	34.98	722	3999	4932
	35	722	4082	4928
	35.02	715	4185	5241
	35.04	736	4316	5007
	35.06	765	4292	5229
	35.08	741	4392	5191
	35.1	728	4364	5382
	35.12	742	4418	5522
	35.14	729	4495	5778
	35.16	721	4284	6082
	35.18	703	4078	6575
	35.2	752	3999	7044
	35.22	766	3916	7660
	35.24	720	3745	8575
	35.26	754	3646	9507
	35.28	790	3438	10344
	35.3	734	3415	10280
	35.32	731	3243	9679
	35.34	757	3169	8490
	35.36	733	3126	7984
	35.38	721	3200	7757
	35.4	767	3053	7332
	35.42	712	2975	6427
	35.44	662	2854	5740
	35.46	697	2903	5486
	35.48	677	2831	5367
	35.5	727	2821	5211
	35.52	732	2803	5259
	35.54	747	2790	5027
	35.56	687	2772	5223
	35.58	728	2749	4980
	35.6	734	2676	4976
	35.62	750	2636	5125
	35.64	714	2567	5057
	35.66	664	2617	5074
	35.68	702	2629	5097
	35.7	647	2721	5009
	35.72	693	2666	4882
	35.74	705	2656	4954
	35.76	703	2627	4945
	35.78	708	2599	4848
	35.8	715	2671	4879
	35.82	671	2641	4852
	35.84	674	2670	4769
	35.86	722	2549	4837
	35.88	708	2518	4890
	35.9	700	2596	4832
	35.92	715	2597	4911
	35.94	687	2573	4785
	35.96	672	2554	4813
	35.98	691	2573	4879
	36	662	2591	4699
	36.02	691	2559	4898
	36.04	681	2557	4941
	36.06	696	2580	4886
	36.08	674	2503	4990
	36.1	671	2583	4755
	36.12	691	2633	4767
	36.14	659	2532	4704
	36.16	668	2522	4739
	36.18	645	2501	4679
	36.2	666	2526	4914
	36.22	631	2506	4825
	36.24	604	2555	4718
	36.26	642	2550	4782
	36.28	652	2457	4724
	36.3	673	2641	4771
	36.32	694	2548	4851
	36.34	682	2547	4733
	36.36	668	2561	4759
	36.38	695	2509	4794
	36.4	648	2527	4798
	36.42	682	2522	4870
	36.44	666	2574	4787
	36.46	669	2485	4743
	36.48	649	2497	4800
	36.5	639	2557	4759
	36.52	643	2512	4641
	36.54	654	2525	4813
	36.56	624	2568	4815
	36.58	701	2544	4755
	36.6	629	2529	4703
	36.62	601	2507	4763
	36.64	669	2611	4684
	36.66	653	2558	4750
	36.68	659	2521	4726
	36.7	618	2387	4755
	36.72	658	2477	4730
	36.74	615	2544	4782
	36.76	604	2460	4752
	36.78	646	2522	4749
	36.8	659	2557	4760
	36.82	629	2546	4662
	36.84	647	2481	4764
	36.86	622	2492	4723
	36.88	595	2497	4769
	36.9	644	2597	4768
	36.92	647	2514	4733
	36.94	610	2454	4745
	36.96	621	2476	4728
	36.98	621	2499	4747
	37	616	2571	4802
	37.02	636	2512	4723
	37.04	632	2444	4814
	37.06	609	2503	4749
	37.08	626	2544	4677
	37.1	581	2498	4739
	37.12	599	2500	4774
	37.14	634	2418	4770
	37.16	644	2550	4634
	37.18	611	2494	4782
	37.2	629	2562	4724
	37.22	641	2502	4706
	37.24	625	2542	4708
	37.26	626	2578	4770
	37.28	608	2483	4777
	37.3	596	2474	4805
	37.32	594	2522	4742
	37.34	578	2493	4682
	37.36	605	2434	4611
	37.38	661	2505	4661
	37.4	647	2581	4705
	37.42	631	2559	4792
	37.44	635	2473	4784
	37.46	648	2525	4736
	37.48	619	2517	4673
	37.5	568	2441	4680
	37.52	615	2542	4830
	37.54	639	2477	4699
	37.56	640	2483	4747
	37.58	610	2462	4640
	37.6	581	2501	4706
	37.62	578	2509	4618
	37.64	612	2519	4714
	37.66	624	2546	4762
	37.68	571	2533	4705
	37.7	629	2439	4678
	37.72	604	2476	4757
	37.74	600	2509	4692
	37.76	614	2565	4792
	37.78	607	2591	4714
	37.8	599	2575	4659
	37.82	606	2515	4652
	37.84	611	2526	4728
	37.86	607	2548	4766
	37.88	595	2507	4766
	37.9	575	2513	4707
	37.92	584	2449	4695
	37.94	610	2468	4709
	37.96	597	2484	4709
	37.98	613	2544	4786
	38	604	2487	4581
	38.02	576	2400	4825
	38.04	602	2512	4781
	38.06	549	2469	4703
	38.08	600	2485	4657
	38.1	542	2470	4715
	38.12	613	2514	4701
	38.14	594	2477	4691
	38.16	628	2503	4684
	38.18	620	2544	4702
	38.2	583	2476	4677
	38.22	569	2567	4825
	38.24	562	2517	4708
	38.26	588	2524	4685
	38.28	603	2440	4625
	38.3	562	2513	4732
	38.32	583	2605	4768
	38.34	543	2534	4774
	38.36	565	2546	4730
	38.38	550	2524	4754
	38.4	543	2547	4733
	38.42	572	2438	4761
	38.44	604	2529	4694
	38.46	594	2582	4692
	38.48	586	2454	4679
	38.5	572	2471	4788
	38.52	581	2480	4799
	38.54	618	2567	4787
	38.56	574	2544	4690
	38.58	587	2562	4630
	38.6	565	2510	4806
	38.62	543	2549	4723
	38.64	594	2590	4737
	38.66	544	2525	4819
	38.68	570	2489	4768
	38.7	544	2500	4811
	38.72	566	2554	4764
	38.74	591	2555	4758
	38.76	624	2529	4866
	38.78	559	2550	4797
	38.8	542	2562	4744
	38.82	555	2590	4633
	38.84	550	2530	4748
	38.86	537	2589	4870
	38.88	517	2568	4782
	38.9	594	2629	4776
	38.92	601	2589	4777
	38.94	603	2697	4639
	38.96	560	2647	4737
	38.98	593	2586	4696
	39	553	2603	4774
	39.02	544	2685	4852
	39.04	557	2602	4790
	39.06	577	2717	4835
	39.08	574	2741	4749
	39.1	556	2800	4711
	39.12	550	2717	4825
	39.14	585	2778	4771
	39.16	579	2877	4744
	39.18	552	2821	4743
	39.2	584	2868	4840
	39.22	599	2846	4710
	39.24	545	2981	4941
	39.26	555	3007	4863
	39.28	573	3102	4865
	39.3	519	3061	4909
	39.32	510	3058	4969
	39.34	562	3130	4845
	39.36	560	3162	5069
	39.38	583	3145	4971
	39.4	564	3236	5168
	39.42	551	3077	5138
	39.44	550	3038	5246
	39.46	538	3045	5270
	39.48	542	3047	5523
	39.5	530	3017	5790
	39.52	543	3009	6040
	39.54	557	2993	6540
	39.56	579	2942	7268
	39.58	581	2957	7703
	39.6	554	2830	7809
	39.62	525	2829	7762
	39.64	554	2842	7253
	39.66	521	2745	6669
	39.68	548	2762	6622
	39.7	544	2689	6344
	39.72	600	2613	6284
	39.74	585	2701	5901
	39.76	555	2654	5456
	39.78	566	2571	5235
	39.8	576	2650	5249
	39.82	532	2607	5070
	39.84	565	2637	5053
	39.86	569	2569	4968
	39.88	553	2621	4869
	39.9	554	2559	4851
	39.92	553	2592	4851
	39.94	547	2605	4894
	39.96	519	2583	4883
	39.98	562	2596	4841
	40	553	2564	4879
	40.02	548	2560	4894
	40.04	538	2600	4977
	40.06	554	2575	4757
	40.08	550	2520	4761
	40.1	560	2578	4824
	40.12	564	2511	4956
	40.14	600	2589	4775
	40.16	508	2456	4905
	40.18	528	2547	4869
	40.2	591	2527	4881
	40.22	517	2464	4792
	40.24	529	2560	4776
	40.26	588	2596	4820
	40.28	561	2479	4768
	40.3	580	2487	4840
	40.32	548	2545	4832
	40.34	561	2549	4803
	40.36	603	2481	4807
	40.38	580	2514	4837
	40.4	586	2516	4784
	40.42	579	2489	4721
	40.44	533	2518	4764
	40.46	502	2589	4780
	40.48	552	2551	4793
	40.5	517	2479	4883
	40.52	571	2561	4781
	40.54	549	2457	4721
	40.56	535	2503	4755
	40.58	535	2576	4724
	40.6	541	2462	4730
	40.62	488	2565	4699
	40.64	542	2470	4815
	40.66	537	2514	4875
	40.68	541	2505	4878
	40.7	578	2533	4792
	40.72	522	2564	4746
	40.74	542	2513	4791
	40.76	570	2535	4708
	40.78	515	2554	4860
	40.8	543	2509	4809
	40.82	559	2537	4813
	40.84	543	2539	4713
	40.86	538	2556	4839
	40.88	569	2552	4841
	40.9	527	2531	4815
	40.92	533	2469	4830
	40.94	548	2567	4761
	40.96	537	2550	4853
	40.98	515	2445	4844
	41	551	2542	4759
	41.02	587	2438	4806
	41.04	567	2560	4746
	41.06	536	2547	4759
	41.08	546	2509	4805
	41.1	532	2594	4861
	41.12	541	2501	4942
	41.14	577	2467	4764
	41.16	522	2433	4679
	41.18	544	2523	4831
	41.2	528	2454	4709
	41.22	563	2530	4636
	41.24	560	2530	4711
	41.26	554	2429	4739
	41.28	544	2524	4762
	41.3	533	2457	4749
	41.32	509	2447	4818
	41.34	514	2508	4860
	41.36	542	2503	4797
	41.38	580	2474	4882
	41.4	551	2480	4825
	41.42	527	2512	4756
	41.44	540	2568	4842
	41.46	545	2503	4810
	41.48	536	2492	4758
	41.5	567	2548	4698
	41.52	535	2528	4848
	41.54	518	2514	4781
	41.56	543	2521	4823
	41.58	568	2519	4736
	41.6	553	2444	4732
	41.62	540	2489	4809
	41.64	570	2500	4964
	41.66	578	2484	4859
	41.68	540	2496	4730
	41.7	563	2386	4715
	41.72	544	2587	4735
	41.74	517	2527	4839
	41.76	580	2450	4740
	41.78	557	2523	4771
	41.8	553	2417	4829
	41.82	528	2445	4705
	41.84	571	2501	4758
	41.86	538	2554	4753
	41.88	530	2470	4777
	41.9	557	2523	4845
	41.92	537	2431	4766
	41.94	527	2419	4733
	41.96	579	2468	4755
	41.98	540	2491	4800
	42	543	2466	4680
	42.02	491	2447	4804
	42.04	565	2528	4695
	42.06	555	2536	4708
	42.08	555	2526	4804
	42.1	556	2469	4810
	42.12	546	2496	4720
	42.14	558	2475	4792
	42.16	600	2447	4716
	42.18	559	2448	4786
	42.2	562	2506	4694
	42.22	538	2531	4747
	42.24	565	2446	4831
	42.26	543	2486	4881
	42.28	563	2450	4780
	42.3	559	2504	4606
	42.32	545	2510	4666
	42.34	539	2422	4873
	42.36	577	2425	4852
	42.38	524	2482	4633
	42.4	525	2548	4662
	42.42	535	2456	4676
	42.44	551	2499	4742
	42.46	568	2542	4801
	42.48	527	2507	4767
	42.5	529	2476	4736
	42.52	531	2505	4819
	42.54	534	2538	4843
	42.56	561	2445	4764
	42.58	556	2415	4807
	42.6	565	2469	4785
	42.62	565	2517	4743
	42.64	550	2445	4872
	42.66	534	2455	4661
	42.68	548	2515	4746
	42.7	545	2406	4699
	42.72	548	2428	4771
	42.74	552	2536	4718
	42.76	480	2490	4836
	42.78	548	2451	4795
	42.8	569	2502	4736
	42.82	578	2496	4785
	42.84	528	2478	4826
	42.86	529	2551	4790
	42.88	504	2480	4714
	42.9	536	2545	4721
	42.92	541	2543	4765
	42.94	548	2623	4754
	42.96	533	2596	4682
	42.98	531	2572	4727
	43	537	2525	4751
	43.02	561	2515	4756
	43.04	556	2574	4710
	43.06	537	2550	4743
	43.08	566	2621	4685
	43.1	557	2595	4819
	43.12	536	2583	4847
	43.14	530	2677	4901
	43.16	536	2604	4931
	43.18	548	2616	4896
	43.2	562	2617	4855
	43.22	537	2572	4870
	43.24	526	2663	4889
	43.26	537	2595	4805
	43.28	525	2673	4769
	43.3	526	2746	4936
	43.32	545	2682	4974
	43.34	541	2635	4816
	43.36	489	2647	4920
	43.38	555	2580	4936
	43.4	506	2635	4933
	43.42	499	2640	4959
	43.44	529	2666	4945
	43.46	548	2571	5183
	43.48	557	2530	5220
	43.5	513	2649	5543
	43.52	524	2539	5714
	43.54	554	2574	5748
	43.56	560	2528	5767
	43.58	550	2524	5581
	43.6	542	2544	5483
	43.62	518	2522	5475
	43.64	518	2518	5464
	43.66	524	2528	5366
	43.68	526	2530	5322
	43.7	541	2528	5185
	43.72	532	2540	4999
	43.74	538	2494	4890
	43.76	544	2473	4871
	43.78	508	2450	4772
	43.8	509	2489	4910
	43.82	545	2527	4917
	43.84	578	2464	4939
	43.86	535	2473	4874
	43.88	496	2508	4838
	43.9	543	2477	4952
	43.92	509	2485	4883
	43.94	547	2434	4926
	43.96	524	2499	4860
	43.98	564	2479	4929
	44	509	2505	4855
	44.02	488	2420	4965
	44.04	504	2385	4815
	44.06	512	2454	4871
	44.08	519	2460	4840
	44.1	558	2478	4954
	44.12	496	2382	4912
	44.14	536	2492	4818
	44.16	566	2415	4878
	44.18	548	2423	4821
	44.2	527	2360	4820
	44.22	533	2440	4877
	44.24	508	2437	4795
	44.26	525	2472	4804
	44.28	529	2404	4819
	44.3	535	2494	4818
	44.32	507	2502	4761
	44.34	491	2468	4780
	44.36	529	2322	4819
	44.38	502	2441	4808
	44.4	527	2407	4849
	44.42	542	2417	4760
	44.44	526	2465	4757
	44.46	537	2482	4703
	44.48	517	2431	4729
	44.5	530	2414	4717
	44.52	563	2420	4734
	44.54	562	2428	4841
	44.56	516	2414	4697
	44.58	505	2436	4803
	44.6	485	2438	4729
	44.62	511	2454	4808
	44.64	507	2432	4767
	44.66	566	2448	4701
	44.68	547	2419	4773
	44.7	538	2417	4794
	44.72	523	2392	4786
	44.74	508	2489	4738
	44.76	500	2440	4620
	44.78	493	2384	4798
	44.8	511	2464	4725
	44.82	512	2385	4678
	44.84	501	2331	4767
	44.86	515	2381	4734
	44.88	525	2402	4782
	44.9	528	2377	4796
	44.92	537	2429	4814
	44.94	511	2430	4786
	44.96	534	2379	4742
	44.98	550	2351	4845
	45	537	2386	4755
	45.02	519	2376	4749
	45.04	540	2351	4783
	45.06	547	2338	4815
	45.08	502	2457	4789
	45.1	501	2454	4816
	45.12	531	2395	4788
	45.14	517	2426	4749
	45.16	486	2394	4772
	45.18	503	2371	4813
	45.2	517	2401	4811
	45.22	518	2453	4779
	45.24	550	2517	4828
	45.26	504	2409	4851
	45.28	523	2352	4782
	45.3	519	2374	4808
	45.32	516	2433	4757
	45.34	482	2427	4765
	45.36	542	2384	4807
	45.38	483	2355	4891
	45.4	494	2396	4820
	45.42	550	2387	4761
	45.44	519	2520	4710
	45.46	518	2435	4826
	45.48	523	2358	4864
	45.5	507	2335	4730
	45.52	504	2328	4854
	45.54	508	2360	4895
	45.56	499	2375	4719
	45.58	491	2391	4730
	45.6	488	2404	4906
	45.62	505	2364	4804
	45.64	540	2406	4820
	45.66	542	2418	4839
	45.68	498	2407	4794
	45.7	503	2359	4780
	45.72	494	2415	4766
	45.74	494	2428	4806
	45.76	533	2393	4971
	45.78	514	2375	4856
	45.8	519	2398	4764
	45.82	515	2422	4677
	45.84	504	2455	4794
	45.86	514	2441	4794
	45.88	504	2396	4731
	45.9	514	2401	4857
	45.92	563	2314	4821
	45.94	504	2365	4779
	45.96	515	2411	4810
	45.98	480	2345	4843
	46	519	2374	4780
	46.02	511	2328	4860
	46.04	520	2418	4879
	46.06	484	2448	4831
	46.08	500	2308	4829
	46.1	486	2473	4705
	46.12	500	2291	4785
	46.14	537	2340	4782
	46.16	540	2318	4774
	46.18	484	2349	4820
	46.2	519	2394	4953
	46.22	533	2384	4722
	46.24	506	2314	4771
	46.26	514	2310	4803
	46.28	536	2411	4891
	46.3	495	2415	4886
	46.32	521	2376	4909
	46.34	500	2451	4867
	46.36	520	2447	4771
	46.38	502	2314	4755
	46.4	504	2438	4856
	46.42	483	2376	4900
	46.44	533	2301	4727
	46.46	547	2368	4853
	46.48	497	2384	4763
	46.5	517	2343	4872
	46.52	555	2400	4717
	46.54	518	2384	4702
	46.56	516	2317	4830
	46.58	522	2327	4760
	46.6	508	2323	4813
	46.62	558	2282	4887
	46.64	537	2247	4864
	46.66	509	2306	4841
	46.68	521	2309	4730
	46.7	533	2269	4792
	46.72	506	2321	4828
	46.74	498	2314	4730
	46.76	525	2280	4754
	46.78	509	2309	4856
	46.8	501	2372	4892
	46.82	503	2288	4811
	46.84	485	2312	4673
	46.86	509	2288	4696
	46.88	519	2290	4876
	46.9	506	2283	4712
	46.92	452	2340	4817
	46.94	450	2298	4815
	46.96	495	2321	4849
	46.98	511	2394	4767
	47	493	2350	4747
	47.02	534	2287	4724
	47.04	478	2281	4677
	47.06	462	2285	4763
	47.08	516	2332	4664
	47.1	481	2251	5015
	47.12	489	2371	4706
	47.14	512	2268	4938
	47.16	525	2311	4740
	47.18	510	2277	4745
	47.2	528	2221	4821
	47.22	502	2214	4896
	47.24	517	2312	4889
	47.26	467	2310	4759
	47.28	529	2345	4819
	47.3	502	2311	4798
	47.32	500	2346	4761
	47.34	509	2309	4766
	47.36	469	2363	4685
	47.38	506	2326	4803
	47.4	487	2286	4845
	47.42	534	2304	4827
	47.44	510	2250	4789
	47.46	482	2273	4806
	47.48	481	2269	4866
	47.5	503	2378	4807
	47.52	510	2318	4789
	47.54	487	2329	4725
	47.56	487	2274	4934
	47.58	470	2280	4787
	47.6	463	2318	4891
	47.62	514	2347	4786
	47.64	520	2281	4675
	47.66	516	2297	4796
	47.68	470	2317	4860
	47.7	504	2413	4903
	47.72	473	2304	4842
	47.74	502	2293	4772
	47.76	516	2328	4873
	47.78	486	2268	4788
	47.8	485	2294	4875
	47.82	481	2272	4796
	47.84	500	2294	4809
	47.86	518	2195	4675
	47.88	514	2292	4812
	47.9	508	2262	4827
	47.92	522	2348	4785
	47.94	515	2336	4939
	47.96	496	2276	4851
	47.98	488	2288	4713
	48	466	2270	4770
	48.02	481	2261	4787
	48.04	500	2291	4777
	48.06	510	2234	4756
	48.08	524	2254	4842
	48.1	485	2332	4747
	48.12	508	2270	4854
	48.14	493	2334	4776
	48.16	489	2328	4845
	48.18	517	2239	4864
	48.2	468	2277	4977
	48.22	485	2293	4824
	48.24	469	2306	4856
	48.26	466	2286	4844
	48.28	471	2157	4855
	48.3	488	2232	4860
	48.32	477	2240	4869
	48.34	486	2303	4870
	48.36	513	2247	4830
	48.38	506	2289	4807
	48.4	474	2274	4869
	48.42	505	2291	4747
	48.44	481	2301	4832
	48.46	499	2301	4918
	48.48	504	2351	4741
	48.5	509	2266	4733
	48.52	494	2307	4853
	48.54	482	2307	4768
	48.56	496	2318	4752
	48.58	489	2276	4809
	48.6	489	2239	4849
	48.62	456	2292	4857
	48.64	516	2289	4875
	48.66	478	2237	4847
	48.68	473	2205	4769
	48.7	476	2265	4929
	48.72	463	2292	4872
	48.74	476	2310	4970
	48.76	463	2183	4811
	48.78	474	2302	4946
	48.8	440	2246	4890
	48.82	447	2244	4871
	48.84	473	2323	4830
	48.86	466	2307	4857
	48.88	479	2262	4885
	48.9	478	2262	4866
	48.92	518	2240	4754
	48.94	480	2339	4886
	48.96	491	2303	4796
	48.98	492	2323	4876
	49	492	2277	4895
	49.02	477	2269	4797
	49.04	457	2353	4844
	49.06	468	2302	4725
	49.08	474	2326	4786
	49.1	506	2278	4813
	49.12	526	2260	4868
	49.14	480	2264	4931
	49.16	453	2294	4909
	49.18	463	2274	4945
	49.2	487	2203	4886
	49.22	492	2248	4797
	49.24	470	2277	4792
	49.26	486	2273	4894
	49.28	516	2296	4828
	49.3	460	2328	4901
	49.32	486	2268	4815
	49.34	453	2214	4698
	49.36	469	2275	4849
	49.38	466	2287	4828
	49.4	466	2223	4855
	49.42	469	2280	4834
	49.44	463	2235	4856
	49.46	476	2242	4853
	49.48	487	2271	4852
	49.5	484	2254	4893
	49.52	469	2304	4832
	49.54	503	2243	4790
	49.56	492	2268	4907
	49.58	510	2275	4941
	49.6	495	2305	4957
	49.62	466	2389	4834
	49.64	429	2304	4916
	49.66	480	2303	4790
	49.68	507	2326	4858
	49.7	454	2253	4839
	49.72	463	2267	4791
	49.74	463	2273	4830
	49.76	457	2360	4841
	49.78	473	2271	4836
	49.8	487	2294	4823
	49.82	481	2334	4889
	49.84	472	2411	4824
	49.86	489	2401	4924
	49.88	492	2268	4866
	49.9	453	2365	4908
	49.92	479	2422	4889
	49.94	485	2369	4874
[truncated: 1,003 more rows]

## Sheet: fig. 2l
	Time (s)	Current (mA)
	0
	0.1
	0.2
	0.3
	0.4	-0.90704
	0.5	-0.68139
	0.6	-0.54696
	0.7	-0.46407
	0.8	-0.41638
	0.9	-0.38162
	1	-0.34899
	1.1	-0.32208
	1.2	-0.30254
	1.3	-0.28392
	1.4	-0.27185
	1.5	-0.26157
	1.6	-0.25014
	1.7	-0.24353
	1.8	-0.23548
	1.9	-0.22968
	2	-0.22621
	2.1	-0.22048
	2.2	-0.2139
	2.3	-0.211
	2.4	-0.20741
	2.5	-0.20406
	2.6	-0.19755
	2.7	-0.19966
	2.8	-0.19634
	2.9	-0.19506
	3	-0.1936
	3.1	-0.19064
	3.2	-0.18995
	3.3	-0.18741
	3.4	-0.18493
	3.5	-0.18457
	3.6	-0.18284
	3.7	-0.18
	3.8	-0.17862
	3.9	-0.17625
	4	-0.17639
	4.1	-0.1772
	4.2	-0.17756
	4.3	-0.17591
	4.4	-0.17403
	4.5	-0.17305
	4.6	-0.17327
	4.7	-0.17161
	4.8	-0.17056
	4.9	-0.17007
	5	-0.16894
	5.1	-0.16856
	5.2	-0.16985
	5.3	-0.16767
	5.4	-0.16786
	5.5	-0.16721
	5.6	-0.16713
	5.7	-0.16823
	5.8	-0.16541
	5.9	-0.16411
	6	-0.16506
	6.1	-0.16549
	6.2	-0.1603
	6.3	-0.16464
	6.4	-0.16345
	6.5	-0.16299
	6.6	-0.16177
	6.7	-0.16154
	6.8	-0.16207
	6.9	-0.15999
	7	-0.15939
	7.1	-0.16141
	7.2	-0.15911
	7.3	-0.15927
	7.4	-0.15827
	7.5	-0.15764
	7.6	-0.1586
	7.7	-0.15727
	7.8	-0.15892
	7.9	-0.15727
	8	-0.15808
	8.1	-0.1563
	8.2	-0.15658
	8.3	-0.1557
	8.4	-0.15469
	8.5	-0.154
	8.6	-0.15425
	8.7	-0.15483
	8.8	-0.15569
	8.9	-0.155
	9	-0.1548
	9.1	-0.15368
	9.2	-0.15501
	9.3	-0.15391
	9.4	-0.15308
	9.5	-0.15335
	9.6	-0.15323
	9.7	-0.15262
	9.8	-0.15147
	9.9	-0.15242
	10	-0.15486
	10.1	-0.15501
	10.2	-0.15275
	10.3	-0.15071
	10.4	-0.15042
	10.5	-0.15157
	10.6	-0.15129
	10.7	-0.15129
	10.8	-0.15042
	10.9	-0.15159
	11	-0.15179
	11.1	-0.15306
	11.2	-0.15053
	11.3	-0.15063
	11.4	-0.14928
	11.5	-0.1492
	11.6	-0.14968
	11.7	-0.15001
	11.8	-0.15063
	11.9	-0.14741
	12	-0.14827
	12.1	-0.14864
	12.2	-0.14796
	12.3	-0.15115
	12.4	-0.1481
	12.5	-0.14821
	12.6	-0.15074
	12.7	-0.1477
	12.8	-0.14846
	12.9	-0.14661
	13	-0.14715
	13.1	-0.14675
	13.2	-0.14869
	13.3	-0.14745
	13.4	-0.14945
	13.5	-0.14702
	13.6	-0.14899
	13.7	-0.14701
	13.8	-0.14549
	13.9	-0.1455
	14	-0.1465
	14.1	-0.14572
	14.2	-0.14716
	14.3	-0.14443
	14.4	-0.14661
	14.5	-0.14672
	14.6	-0.14658
	14.7	-0.14566
	14.8	-0.14508
	14.9	-0.14421
	15	-0.14617
	15.1	-0.14609
	15.2	-0.14283
	15.3	-0.14766
	15.4	-0.14496
	15.5	-0.14545
	15.6	-0.14527
	15.7	-0.14404
	15.8	-0.14548
	15.9	-0.14673
	16	-0.14583
	16.1	-0.14552
	16.2	-0.14446
	16.3	-0.14463
	16.4	-0.14528
	16.5	-0.14494
	16.6	-0.14546
	16.7	-0.14437
	16.8	-0.1438
	16.9	-0.14514
	17	-0.14562
	17.1	-0.14558
	17.2	-0.14484
	17.3	-0.14403
	17.4	-0.14364
	17.5	-0.14364
	17.6	-0.14513
	17.7	-0.14487
	17.8	-0.14928
	17.9	-0.14521
	18	-0.14371
	18.1	-0.14491
	18.2	-0.14477
	18.3	-0.14337
	18.4	-0.1427
	18.5	-0.14394
	18.6	-0.14256
	18.7	-0.14127
	18.8	-0.1428
	18.9	-0.14287
	19	-0.14327
	19.1	-0.14165
	19.2	-0.14252
	19.3	-0.14144
	19.4	-0.14175
	19.5	-0.14254
	19.6	-0.14013
	19.7	-0.14207
	19.8	-0.14282
	19.9	-0.13941
	20	-0.14107
	20.1	-0.14116
	20.2	-0.14334
	20.3	-0.13968
	20.4	-0.14219
	20.5	-0.13902
	20.6	-0.13964
	20.7	-0.14186
	20.8	-0.1404
	20.9	-0.14123
	21	-0.14087
	21.1	-0.14052
	21.2	-0.14185
	21.3	-0.13977
	21.4	-0.14125
	21.5	-0.14128
	21.6	-0.14105
	21.7	-0.14046
	21.8	-0.14101
	21.9	-0.13844
	22	-0.13731
	22.1	-0.14026
	22.2	-0.13954
	22.3	-0.14008
	22.4	-0.14018
	22.5	-0.13895
	22.6	-0.14051
	22.7	-0.13832
	22.8	-0.13946
	22.9	-0.14264
	23	-0.14064
	23.1	-0.13893
	23.2	-0.13902
	23.3	-0.13986
	23.4	-0.1392
	23.5	-0.14004
	23.6	-0.1411
	23.7	-0.14049
	23.8	-0.14092
	23.9	-0.13965
	24	-0.13847
	24.1	-0.13888
	24.2	-0.1372
	24.3	-0.13985
	24.4	-0.14162
	24.5	-0.14184
	24.6	-0.13821
	24.7	-0.1363
	24.8	-0.13884
	24.9	-0.1387
	25	-0.13925
	25.1	-0.1395
	25.2	-0.13674
	25.3	-0.13932
	25.4	-0.13856
	25.5	-0.13876
	25.6	-0.13971
	25.7	-0.13738
	25.8	-0.13983
	25.9	-0.13331
	26	-0.13594
	26.1	-0.13752
	26.2	-0.13495
	26.3	-0.13598
	26.4	-0.13704
	26.5	-0.13735
	26.6	-0.13722
	26.7	-0.13779
	26.8	-0.1335
	26.9	-0.13258
	27	-0.1348
	27.1	-0.13672
	27.2	-0.13682
	27.3	-0.13631
	27.4	-0.1342
	27.5	-0.13714
	27.6	-0.1364
	27.7	-0.1385
	27.8	-0.13697
	27.9	-0.13306
	28	-0.13521
	28.1	-0.13525
	28.2	-0.13702
	28.3	-0.13389
	28.4	-0.1357
	28.5	-0.134
	28.6	-0.13403
	28.7	-0.13716
	28.8	-0.13613
	28.9	-0.13771
	29	-0.13574
	29.1	-0.13527
	29.2	-0.13523
	29.3	-0.13762
	29.4	-0.13678
	29.5	-0.13603
	29.6	-0.13558
	29.7	-0.13322
	29.8	-0.13569
	29.9	-0.13389
	30	-0.13676
	30.1	-0.13754
	30.2	-0.13606
	30.3	-0.13345
	30.4	-0.13377
	30.5	-0.13735
	30.6	-0.1354
	30.7	-0.13686
	30.8	-0.13692
	30.9	-0.13618
	31	-0.13567
	31.1	-0.13663
	31.2	-0.13496
	31.3	-0.13314
	31.4	-0.13494
	31.5	-0.13797
	31.6	-0.1351
	31.7	-0.13517
	31.8	-0.13302
	31.9	-0.13612
	32	-0.13377
	32.1	-0.13339
	32.2	-0.13222
	32.3	-0.13438
	32.4	-0.13378
	32.5	-0.13157
	32.6	-0.13331
	32.7	-0.12839
	32.8	-0.13176
	32.9	-0.13231
	33	-0.13208
	33.1	-0.13407
	33.2	-0.13273
	33.3	-0.13109
	33.4	-0.13163
	33.5	-0.13272
	33.6	-0.13226
	33.7	-0.13328
	33.8	-0.13443
	33.9	-0.13106
	34	-0.1313
	34.1	-0.13163
	34.2	-0.13174
	34.3	-0.13456
	34.4	-0.13129
	34.5	-0.13038
	34.6	-0.1298
	34.7	-0.13182
	34.8	-0.13167
	34.9	-0.13061
	35	-0.13495
	35.1	-0.13205
	35.2	-0.13112
	35.3	-0.13233
	35.4	-0.13232
	35.5	-0.13509
	35.6	-0.13255
	35.7	-0.13382
	35.8	-0.13006
	35.9	-0.13516
	36	-0.13213
	36.1	-0.13298
	36.2	-0.13246
	36.3	-0.13372
	36.4	-0.13422
	36.5	-0.13278
	36.6	-0.13505
	36.7	-0.14096
	36.8	-0.13457
	36.9	-0.13482
	37	-0.13452
	37.1	-0.13407
	37.2	-0.13367
	37.3	-0.13478
	37.4	-0.13419
	37.5	-0.13417
	37.6	-0.13438
	37.7	-0.13338
	37.8	-0.1338
	37.9	-0.13249
	38	-0.13561
	38.1	-0.13357
	38.2	-0.13262
	38.3	-0.13465
	38.4	-0.1342
	38.5	-0.13448
	38.6	-0.13238
	38.7	-0.13155
	38.8	-0.13401
	38.9	-0.13555
	39	-0.13236
	39.1	-0.13269
	39.2	-0.13192
	39.3	-0.13212
	39.4	-0.13141
	39.5	-0.13232
	39.6	-0.13022
	39.7	-0.13161
	39.8	-0.1306
	39.9	-0.13266
	40	-0.12878
	40.1	-0.13057
	40.2	-0.13111
	40.3	-0.13087
	40.4	-0.12958
	40.5	-0.12962
	40.6	-0.13098
	40.7	-0.13153
	40.8	-0.12933
	40.9	-0.13011
	41	-0.13205
	41.1	-0.13135
	41.2	-0.13076
	41.3	-0.13099
	41.4	-0.12859
	41.5	-0.13103
	41.6	-0.12972
	41.7	-0.1308
	41.8	-0.13406
	41.9	-0.13269
	42	-0.13019
	42.1	-0.13119
	42.2	-0.13041
	42.3	-0.13157
	42.4	-0.13308
	42.5	-0.13161
	42.6	-0.13257
	42.7	-0.13292
	42.8	-0.13136
	42.9	-0.13333
	43	-0.13153
	43.1	-0.13382
	43.2	-0.13257
	43.3	-0.13283
	43.4	-0.13099
	43.5	-0.13183
	43.6	-0.12991
	43.7	-0.13282
	43.8	-0.13312
	43.9	-0.13467
	44	-0.13242
	44.1	-0.13459
	44.2	-0.13189
	44.3	-0.13588
	44.4	-0.13409
	44.5	-0.13507
	44.6	-0.13646
	44.7	-0.13345
	44.8	-0.13264
	44.9	-0.13243
	45	-0.13225
	45.1	-0.13433
	45.2	-0.13204
	45.3	-0.13284
	45.4	-0.1333
	45.5	-0.13105
	45.6	-0.13118
	45.7	-0.13063
	45.8	-0.13053
	45.9	-0.13344
	46	-0.13332
	46.1	-0.12771
	46.2	-0.12783
	46.3	-0.12964
	46.4	-0.12861
	46.5	-0.12967
	46.6	-0.13258
	46.7	-0.13148
	46.8	-0.128
	46.9	-0.12931
	47	-0.13197
	47.1	-0.12871
	47.2	-0.13068
	47.3	-0.12893
	47.4	-0.12931
	47.5	-0.12973
	47.6	-0.13145
	47.7	-0.12984
	47.8	-0.12742
	47.9	-0.12868
	48	-0.1279
	48.1	-0.12893
	48.2	-0.12992
	48.3	-0.12933
	48.4	-0.13073
	48.5	-0.12466
	48.6	-0.13126
	48.7	-0.13004
	48.8	-0.13036
	48.9	-0.12986
	49	-0.1292
	49.1	-0.12712
	49.2	-0.13104
	49.3	-0.13072
	49.4	-0.13056
	49.5	-0.13099
	49.6	-0.13073
	49.7	-0.13084
	49.8	-0.1303
	49.9	-0.13092
	50	-0.13241
	50.1	-0.13102
	50.2	-0.13271
	50.3	-0.13148
	50.4	-0.13209
	50.5	-0.13458
	50.6	-0.13049
	50.7	-0.13127
	50.8	-0.13217
	50.9	-0.13161
	51	-0.13195
	51.1	-0.13283
	51.2	-0.13183
	51.3	-0.13314
	51.4	-0.12898
	51.5	-0.12898
	51.6	-0.13228
	51.7	-0.12989
	51.8	-0.1323
	51.9	-0.13063
	52	-0.1293
	52.1	-0.1307
	52.2	-0.13323
	52.3	-0.12942
	52.4	-0.13143
	52.5	-0.12991
	52.6	-0.12997
	52.7	-0.12862
	52.8	-0.12839
	52.9	-0.12759
	53	-0.13071
	53.1	-0.12807
	53.2	-0.12849
	53.3	-0.12699
	53.4	-0.1265
	53.5	-0.12643
	53.6	-0.12709
	53.7	-0.12761
	53.8	-0.12863
	53.9	-0.12577
	54	-0.12654
	54.1	-0.12716
	54.2	-0.12846
	54.3	-0.1273
	54.4	-0.12895
	54.5	-0.12653
	54.6	-0.12817
	54.7	-0.12559
	54.8	-0.12883
	54.9	-0.12575
	55	-0.12718
	55.1	-0.13
	55.2	-0.12875
	55.3	-0.12733
	55.4	-0.12855
	55.5	-0.13071
	55.6	-0.12919
	55.7	-0.12948
	55.8	-0.13103
	55.9	-0.12742
	56	-0.12916
	56.1	-0.12698
	56.2	-0.13116
	56.3	-0.13157
	56.4	-0.13072
	56.5	-0.12884
	56.6	-0.12964
	56.7	-0.1299
	56.8	-0.12948
	56.9	-0.12934
	57	-0.13004
	57.1	-0.13043
	57.2	-0.13054
	57.3	-0.13174
	57.4	-0.12939
	57.5	-0.1312
	57.6	-0.13073
	57.7	-0.13202
	57.8	-0.12956
	57.9	-0.12932
	58	-0.12852
	58.1	-0.12874
	58.2	-0.12878
	58.3	-0.12878
	58.4	-0.13089
	58.5	-0.13197
	58.6	-0.12564
	58.7	-0.12815
	58.8	-0.12787
	58.9	-0.12928
	59	-0.12793
	59.1	-0.13133
	59.2	-0.12847
	59.3	-0.12567
	59.4	-0.12614
	59.5	-0.12872
	59.6	-0.12725
	59.7	-0.13114
	59.8	-0.12616
	59.9	-0.12688
	60	-0.12598
	60.1	-0.12721
	60.2	-0.12674
	60.3	-0.12584
	60.4	-0.12675
	60.5	-0.12699
	60.6	-0.1264
	60.7	-0.12469
	60.8	-0.12444
	60.9	-0.12603
	61	-0.12536
	61.1	-0.12602
	61.2	-0.1254
	61.3	-0.12613
	61.4	-0.12451
	61.5	-0.12503
	61.6	-0.12529
	61.7	-0.12493
	61.8	-0.11975
	61.9	-0.12389
	62	-0.1272
	62.1	-0.12551
	62.2	-0.12539
	62.3	-0.12532
	62.4	-0.12536
	62.5	-0.12864
	62.6	-0.12741
	62.7	-0.1277
	62.8	-0.12504
	62.9	-0.12794
	63	-0.12805
	63.1	-0.1292
	63.2	-0.12751
	63.3	-0.12666
	63.4	-0.12698
	63.5	-0.12584
	63.6	-0.12853
	63.7	-0.12829
	63.8	-0.12911
	63.9	-0.13019
	64	-0.1295
	64.1	-0.12751
	64.2	-0.12638
	64.3	-0.12721
	64.4	-0.1279
	64.5	-0.12772
	64.6	-0.12734
	64.7	-0.12914
	64.8	-0.12812
	64.9	-0.12689
	65	-0.12767
	65.1	-0.12414
	65.2	-0.12721
	65.3	-0.12858
	65.4	-0.12778
	65.5	-0.12747
	65.6	-0.12663
	65.7	-0.12715
	65.8	-0.12753
	65.9	-0.12694
	66	-0.1257
	66.1	-0.12421
	66.2	-0.12593
	66.3	-0.12678
	66.4	-0.12532
	66.5	-0.12373
	66.6	-0.12488
	66.7	-0.12707
	66.8	-0.12619
	66.9	-0.12673
	67	-0.12453
	67.1	-0.124
	67.2	-0.12636
	67.3	-0.12311
	67.4	-0.12311
	67.5	-0.12515
	67.6	-0.12466
	67.7	-0.12357
	67.8	-0.12365
	67.9	-0.12524
	68	-0.12406
	68.1	-0.12515
	68.2	-0.12288
	68.3	-0.12308
	68.4	-0.12358
	68.5	-0.12603
	68.6	-0.12537
	68.7	-0.12367
	68.8	-0.12499
	68.9	-0.12412
	69	-0.12548
	69.1	-0.12753
	69.2	-0.12679
	69.3	-0.12215
	69.4	-0.12387
	69.5	-0.12581
	69.6	-0.12737
	69.7	-0.1246
	69.8	-0.12541
	69.9	-0.12597
	70	-0.12682
	70.1	-0.12741
	70.2	-0.12836
	70.3	-0.12698
	70.4	-0.12858
	70.5	-0.12813
	70.6	-0.12542
	70.7	-0.12767
	70.8	-0.12728
	70.9	-0.12559
	71	-0.12672
	71.1	-0.12681
	71.2	-0.12546
	71.3	-0.128
	71.4	-0.12613
	71.5	-0.12718
	71.6	-0.12945
	71.7	-0.12534
	71.8	-0.12473
	71.9	-0.12756
	72	-0.12593
	72.1	-0.12865
	72.2	-0.12423
	72.3	-0.12512
	72.4	-0.12692
	72.5	-0.12608
	72.6	-0.12783
	72.7	-0.12483
	72.8	-0.1254
	72.9	-0.12724
	73	-0.12759
	73.1	-0.12552
	73.2	-0.12617
	73.3	-0.12454
	73.4	-0.12379
	73.5	-0.12385
	73.6	-0.12384
	73.7	-0.12667
	73.8	-0.12485
	73.9	-0.12586
	74	-0.12207
	74.1	-0.12396
	74.2	-0.1242
	74.3	-0.12408
	74.4	-0.1253
	74.5	-0.12397
	74.6	-0.12467
	74.7	-0.12385
	74.8	-0.12415
	74.9	-0.12185
	75	-0.1241
	75.1	-0.1248
	75.2	-0.12439
	75.3	-0.1248
	75.4	-0.1241
	75.5	-0.12573
	75.6	-0.12484
	75.7	-0.12554
	75.8	-0.12924
	75.9	-0.12577
	76	-0.12528
	76.1	-0.12332
	76.2	-0.12704
	76.3	-0.1251
	76.4	-0.12537
	76.5	-0.12614
	76.6	-0.12404
	76.7	-0.12425
	76.8	-0.12745
	76.9	-0.12813
	77	-0.12759
	77.1	-0.12756
	77.2	-0.12717
	77.3	-0.12708
	77.4	-0.1256
	77.5	-0.12619
	77.6	-0.12718
	77.7	-0.12844
	77.8	-0.12655
	77.9	-0.12648
	78	-0.12528
	78.1	-0.12619
	78.2	-0.12494
	78.3	-0.12423
	78.4	-0.12311
	78.5	-0.13055
	78.6	-0.12677
	78.7	-0.12592
	78.8	-0.12544
	78.9	-0.12584
	79	-0.12583
	79.1	-0.12586
	79.2	-0.12311
	79.3	-0.12503
	79.4	-0.12586
	79.5	-0.12278
	79.6	-0.12369
	79.7	-0.1237
	79.8	-0.12398
	79.9	-0.1236
	80	-0.12435
	80.1	-0.12373
	80.2	-0.1238
	80.3	-0.12285
	80.4	-0.12241
	80.5	-0.12373
	80.6	-0.12385
	80.7	-0.12341
	80.8	-0.12159
	80.9	-0.12492
	81	-0.12129
	81.1	-0.12391
	81.2	-0.12398
	81.3	-0.12327
	81.4	-0.122
	81.5	-0.12213
	81.6	-0.12382
	81.7	-0.12406
	81.8	-0.12174
	81.9	-0.12293
	82	-0.12391
	82.1	-0.12479
	82.2	-0.12245
	82.3	-0.12423
	82.4	-0.12139
	82.5	-0.12278
	82.6	-0.12381
	82.7	-0.12373
	82.8	-0.12362
	82.9	-0.12237
	83	-0.12574
	83.1	-0.12447
	83.2	-0.12353
	83.3	-0.1254
	83.4	-0.12513
	83.5	-0.1235
	83.6	-0.12567
	83.7	-0.12642
	83.8	-0.12428
	83.9	-0.12416
	84	-0.12436
	84.1	-0.12425
	84.2	-0.12558
	84.3	-0.12667
	84.4	-0.12296
	84.5	-0.1252
	84.6	-0.12438
	84.7	-0.12402
	84.8	-0.12313
	84.9	-0.12283
	85	-0.12426
	85.1	-0.12873
	85.2	-0.12407
	85.3	-0.12542
	85.4	-0.12386
	85.5	-0.12331
	85.6	-0.12243
	85.7	-0.12451
	85.8	-0.12295
	85.9	-0.12409
	86	-0.12541
	86.1	-0.12513
	86.2	-0.12469
	86.3	-0.1248
	86.4	-0.12349
	86.5	-0.12151
	86.6	-0.12376
	86.7	-0.12167
	86.8	-0.1234
	86.9	-0.12539
	87	-0.12167
	87.1	-0.12102
	87.2	-0.12634
	87.3	-0.12146
	87.4	-0.12415
	87.5	-0.12054
	87.6	-0.12207
	87.7	-0.12156
	87.8	-0.12142
	87.9	-0.12257
	88	-0.12169
	88.1	-0.12115
	88.2	-0.12109
	88.3	-0.12274
	88.4	-0.12184
	88.5	-0.12356
	88.6	-0.12331
	88.7	-0.12306
	88.8	-0.12146
	88.9	-0.12065
	89	-0.12078
	89.1	-0.12342
	89.2	-0.12095
	89.3	-0.11962
	89.4	-0.12228
	89.5	-0.12359
	89.6	-0.12425
	89.7	-0.11975
	89.8	-0.12159
	89.9	-0.12172
	90	-0.12107
	90.1	-0.12286
	90.2	-0.12315
	90.3	-0.12285
	90.4	-0.12385
	90.5	-0.12401
	90.6	-0.12321
	90.7	-0.12347
	90.8	-0.12742
	90.9	-0.12294
	91	-0.12215
	91.1	-0.1221
	91.2	-0.12165
	91.3	-0.12053
	91.4	-0.12522
	91.5	-0.12258
	91.6	-0.12401
	91.7	-0.12153
	91.8	-0.12468
	91.9	-0.12288
	92	-0.12257
	92.1	-0.12456
	92.2	-0.12214
	92.3	-0.12086
	92.4	-0.12393
	92.5	-0.12163
	92.6	-0.12269
	92.7	-0.1224
	92.8	-0.12185
	92.9	-0.12227
	93	-0.12245
	93.1	-0.12114
	93.2	-0.1194
	93.3	-0.1211
	93.4	-0.12169
	93.5	-0.12278
	93.6	-0.123
	93.7	-0.12175
	93.8	-0.12069
	93.9	-0.12013
	94	-0.12207
	94.1	-0.1198
	94.2	-0.11994
	94.3	-0.11988
	94.4	-0.12282
	94.5	-0.12185
	94.6	-0.12047
	94.7	-0.1211
	94.8	-0.12088
	94.9	-0.1203
	95	-0.12214
	95.1	-0.12172
	95.2	-0.12061
	95.3	-0.12231
	95.4	-0.1204
	95.5	-0.12404
	95.6	-0.12083
	95.7	-0.12236
	95.8	-0.12107
	95.9	-0.12066
	96	-0.1214
	96.1	-0.12071
	96.2	-0.1227
	96.3	-0.12237
	96.4	-0.11967
	96.5	-0.12138
	96.6	-0.12108
	96.7	-0.12037
	96.8	-0.12028
	96.9	-0.11868
	97	-0.12261
	97.1	-0.12102
	97.2	-0.12198
	97.3	-0.12396
	97.4	-0.12277
	97.5	-0.12242
	97.6	-0.1195
	97.7	-0.12286
	97.8	-0.12174
	97.9	-0.12072
	98	-0.11961
	98.1	-0.12349
	98.2	-0.12119
	98.3	-0.12136
	98.4	-0.12268
	98.5	-0.12351
	98.6	-0.12357
	98.7	-0.12169
	98.8	-0.12257
	98.9	-0.12229
	99	-0.12011
	99.1	-0.12156
	99.2	-0.12351
	99.3	-0.12736
	99.4	-0.12145
	99.5	-0.12258
	99.6	-0.11967
	99.7	-0.12118
	99.8	-0.12109
	99.9	-0.12185
	100	-0.11767
	100.1	-0.12457
	100.2	-0.1237
	100.3	-0.12242
	100.4	-0.12127
	100.5	-0.12245
	100.6	-0.11859
	100.7	-0.12098
	100.8	-0.12076
	100.9	-0.11987
	101	-0.12168
	101.1	-0.12073
	101.2	-0.12075
	101.3	-0.11872
	101.4	-0.1218
	101.5	-0.12264
	101.6	-0.12159
	101.7	-0.12125
	101.8	-0.1195
	101.9	-0.12003
	102	-0.12159
	102.1	-0.12385
	102.2	-0.12285
	102.3	-0.12157
	102.4	-0.1195
	102.5	-0.12028
	102.6	-0.12154
	102.7	-0.12146
	102.8	-0.11946
	102.9	-0.12044
	103	-0.12217
	103.1	-0.12056
	103.2	-0.12141
	103.3	-0.12075
	103.4	-0.12111
	103.5	-0.12134
	103.6	-0.12097
	103.7	-0.12273
	103.8	-0.1207
	103.9	-0.12264
	104	-0.1196
	104.1	-0.11995
	104.2	-0.11929
	104.3	-0.12131
	104.4	-0.12353
	104.5	-0.11981
	104.6	-0.12243
	104.7	-0.12239
	104.8	-0.12352
	104.9	-0.12185
	105	-0.11946
	105.1	-0.1233
	105.2	-0.12043
	105.3	-0.12045
	105.4	-0.11937
	105.5	-0.11985
	105.6	-0.1189
	105.7	-0.12138
	105.8	-0.11993
	105.9	-0.121
	106	-0.12208
	106.1	-0.12104
	106.2	-0.12131
	106.3	-0.1196
	106.4	-0.12281
	106.5	-0.12224
	106.6	-0.12034
	106.7	-0.1195
	106.8	-0.12116
	106.9	-0.12004
	107	-0.12063
	107.1	-0.1223
	107.2	-0.12012
	107.3	-0.12265
	107.4	-0.12152
	107.5	-0.11708
	107.6	-0.12183
	107.7	-0.11881
	107.8	-0.11973
	107.9	-0.13144
	108	-0.12378
	108.1	-0.12337
	108.2	-0.12162
	108.3	-0.12172
	108.4	-0.12225
	108.5	-0.12029
	108.6	-0.12128
	108.7	-0.12049
	108.8	-0.12028
	108.9	-0.12105
	109	-0.12111
	109.1	-0.11978
	109.2	-0.12465
	109.3	-0.12103
	109.4	-0.12032
	109.5	-0.12159
	109.6	-0.12142
	109.7	-0.12114
	109.8	-0.1203
	109.9	-0.11959
	110	-0.1212
	110.1	-0.12126
	110.2	-0.12213
	110.3	-0.12029
	110.4	-0.12038
	110.5	-0.11909
	110.6	-0.1217
	110.7	-0.11969
	110.8	-0.11879
	110.9	-0.12029
	111	-0.12
	111.1	-0.11961
	111.2	-0.11996
	111.3	-0.11978
	111.4	-0.12214
	111.5	-0.122
	111.6	-0.11631
	111.7	-0.11967
	111.8	-0.11693
	111.9	-0.11907
	112	-0.11935
	112.1	-0.11923
	112.2	-0.11976
	112.3	-0.12168
	112.4	-0.12007
	112.5	-0.1209
	112.6	-0.11829
	112.7	-0.11764
	112.8	-0.11839
	112.9	-0.11789
	113	-0.11579
	113.1	-0.11958
	113.2	-0.1171
	113.3	-0.11917
	113.4	-0.11969
	113.5	-0.11899
	113.6	-0.11964
	113.7	-0.11891
	113.8	-0.11786
	113.9	-0.11846
	114	-0.11992
	114.1	-0.11888
	114.2	-0.12135
	114.3	-0.1199
	114.4	-0.11949
	114.5	-0.12051
	114.6	-0.12126
	114.7	-0.11945
	114.8	-0.12134
	114.9	-0.11945
	115	-0.12037
	115.1	-0.12026
	115.2	-0.12139
	115.3	-0.12312
	115.4	-0.12069
	115.5	-0.119
	115.6	-0.12043
	115.7	-0.11958
	115.8	-0.11988
	115.9	-0.11906
	116	-0.12066
	116.1	-0.11976
	116.2	-0.12203
	116.3	-0.11973
	116.4	-0.11933
	116.5	-0.12228
	116.6	-0.11885
	116.7	-0.1206
	116.8	-0.12021
	116.9	-0.12068
	117	-0.11733
	117.1	-0.11881
	117.2	-0.11939
	117.3	-0.1216
	117.4	-0.12163
	117.5	-0.12057
	117.6	-0.11936
	117.7	-0.1199
	117.8	-0.11637
	117.9	-0.11913
	118	-0.12144
	118.1	-0.11721
	118.2	-0.11914
	118.3	-0.11801
	118.4	-0.11887
	118.5	-0.11714
	118.6	-0.11706
	118.7	-0.11658
	118.8	-0.11621
	118.9	-0.11642
	119	-0.11967
	119.1	-0.11751
	119.2	-0.11769
	119.3	-0.11743
	119.4	-0.11708
	119.5	-0.11827
	119.6	-0.115
	119.7	-0.11826
	119.8	-0.11932
	119.9	-0.11784
	120	-0.11744
	120.1	-0.11816
	120.2	-0.12004
	120.3	-0.11943
	120.4	-0.11662
	120.5	-0.11724
	120.6	-0.11693
	120.7	-0.11844
	120.8	-0.11691
	120.9	-0.11876
	121	-0.12021
	121.1	-0.11762
	121.2	-0.1181
	121.3	-0.11862
	121.4	-0.11868
	121.5	-0.11848
	121.6	-0.1189
	121.7	-0.11946
	121.8	-0.12092
	121.9	-0.1189
	122	-0.12067
	122.1	-0.11755
	122.2	-0.1195
	122.3	-0.11919
	122.4	-0.11997
	122.5	-0.12346
	122.6	-0.11995
	122.7	-0.11966
	122.8	-0.11815
	122.9	-0.11906
	123	-0.11763
	123.1	-0.11898
	123.2	-0.11932
	123.3	-0.119
	123.4	-0.1168
	123.5	-0.11822
	123.6	-0.11739
	123.7	-0.11875
	123.8	-0.12324
	123.9	-0.11748
	124	-0.11897
	124.1	-0.11791
	124.2	-0.11808
	124.3	-0.11734
	124.4	-0.11583
	124.5	-0.11763
	124.6	-0.11704
	124.7	-0.11664
	124.8	-0.11625
	124.9	-0.11734
	125	-0.11662
	125.1	-0.11716
	125.2	-0.11522
	125.3	-0.11745
	125.4	-0.11397
	125.5	-0.11654
	125.6	-0.11916
	125.7	-0.11669
	125.8	-0.11563
	125.9	-0.1179
	126	-0.11867
	126.1	-0.116
	126.2	-0.11379
	126.3	-0.11685
	126.4	-0.11691
	126.5	-0.11702
	126.6	-0.11561
	126.7	-0.11876
	126.8	-0.11674
	126.9	-0.11701
	127	-0.11622
	127.1	-0.11807
	127.2	-0.11638
	127.3	-0.11655
	127.4	-0.1166
	127.5	-0.11691
	127.6	-0.11818
	127.7	-0.11874
	127.8	-0.11689
	127.9	-0.11954
	128	-0.11797
	128.1	-0.12004
	128.2	-0.11815
	128.3	-0.12004
	128.4	-0.11991
	128.5	-0.1195
	128.6	-0.1188
	128.7	-0.12056
	128.8	-0.11943
	128.9	-0.12075
	129	-0.12026
	129.1	-0.11874
	129.2	-0.12063
	129.3	-0.11968
	129.4	-0.12043
	129.5	-0.12083
	129.6	-0.12064
	129.7	-0.119
	129.8	-0.11907
	129.9	-0.1191
	130	-0.1201
	130.1	-0.12111
	130.2	-0.11746
	130.3	-0.11939
	130.4	-0.11903
	130.5	-0.1175
	130.6	-0.11926
	130.7	-0.12047
	130.8	-0.11843
	130.9	-0.11662
	131	-0.11795
	131.1	-0.11673
	131.2	-0.11882
	131.3	-0.1173
	131.4	-0.118
	131.5	-0.11659
	131.6	-0.11621
	131.7	-0.11795
	131.8	-0.1172
	131.9	-0.11501
	132	-0.11684
	132.1	-0.11605
	132.2	-0.11644
	132.3	-0.11421
	132.4	-0.1152
	132.5	-0.11716
	132.6	-0.11678
	132.7	-0.11561
	132.8	-0.11635
	132.9	-0.11706
	133	-0.11578
	133.1	-0.11455
	133.2	-0.11473
	133.3	-0.11474
	133.4	-0.11674
	133.5	-0.1171
	133.6	-0.11742
	133.7	-0.1154
	133.8	-0.11268
	133.9	-0.11645
	134	-0.11849
	134.1	-0.11703
	134.2	-0.1175
	134.3	-0.11655
	134.4	-0.11807
	134.5	-0.11781
	134.6	-0.11669
	134.7	-0.11942
	134.8	-0.11743
	134.9	-0.11739
	135	-0.11832
	135.1	-0.11851
	135.2	-0.11937
	135.3	-0.11716
	135.4	-0.11755
	135.5	-0.11892
	135.6	-0.12228
	135.7	-0.1169
	135.8	-0.11799
	135.9	-0.11852
	136	-0.11995
	136.1	-0.11933
	136.2	-0.12006
	136.3	-0.1186
	136.4	-0.11866
	136.5	-0.12077
	136.6	-0.11805
	136.7	-0.12102
	136.8	-0.11703
	136.9	-0.11902
	137	-0.11874
	137.1	-0.12048
	137.2	-0.11557
	137.3	-0.11988
	137.4	-0.11849
	137.5	-0.11735
	137.6	-0.11961
	137.7	-0.11704
	137.8	-0.11572
	137.9	-0.11664
	138	-0.11561
	138.1	-0.11534
	138.2	-0.11613
	138.3	-0.11673
	138.4	-0.11575
	138.5	-0.11567
	138.6	-0.11521
	138.7	-0.11625
	138.8	-0.11531
	138.9	-0.11716
	139	-0.11505
	139.1	-0.11743
	139.2	-0.1167
	139.3	-0.11614
	139.4	-0.11506
	139.5	-0.11615
	139.6	-0.11582
	139.7	-0.11726
	139.8	-0.11578
	139.9	-0.11619
	140	-0.11782
	140.1	-0.11607
	140.2	-0.11616
	140.3	-0.11748
	140.4	-0.11478
	140.5	-0.11509
	140.6	-0.11672
	140.7	-0.11583
	140.8	-0.1168
	140.9	-0.1167
	141	-0.11642
	141.1	-0.11837
	141.2	-0.11726
	141.3	-0.11908
	141.4	-0.11565
	141.5	-0.11868
	141.6	-0.11795
	141.7	-0.11691
	141.8	-0.12021
	141.9	-0.1183
	142	-0.11768
	142.1	-0.11872
	142.2	-0.11915
	142.3	-0.11671
	142.4	-0.1205
	142.5	-0.11895
	142.6	-0.11873
	142.7	-0.11853
	142.8	-0.11894
	142.9	-0.11657
	143	-0.11844
	143.1	-0.11939
	143.2	-0.11985
	143.3	-0.12054
	143.4	-0.11892
	143.5	-0.11896
	143.6	-0.11775
	143.7	-0.11813
	143.8	-0.12082
	143.9	-0.11744
	144	-0.11689
	144.1	-0.11708
	144.2	-0.11673
	144.3	-0.11692
	144.4	-0.11654
	144.5	-0.11737
	144.6	-0.1167
	144.7	-0.11609
	144.8	-0.11464
	144.9	-0.1153
	145	-0.11686
	145.1	-0.11723
	145.2	-0.12023
	145.3	-0.11525
	145.4	-0.11619
	145.5	-0.11671
	145.6	-0.115
	145.7	-0.11648
	145.8	-0.11428
	145.9	-0.11565
	146	-0.11647
	146.1	-0.11608
	146.2	-0.11458
	146.3	-0.11711
	146.4	-0.11424
	146.5	-0.11535
	146.6	-0.11677
	146.7	-0.11327
	146.8	-0.11532
	146.9	-0.11347
	147	-0.11583
	147.1	-0.11752
	147.2	-0.11536
	147.3	-0.11573
	147.4	-0.11553
	147.5	-0.11611
	147.6	-0.11458
	147.7	-0.11442
	147.8	-0.11558
	147.9	-0.11765
	148	-0.1149
	148.1	-0.11668
	148.2	-0.11648
	148.3	-0.11714
	148.4	-0.11925
	148.5	-0.11784
	148.6	-0.11825
	148.7	-0.11824
	148.8	-0.11655
	148.9	-0.11703
	149	-0.11707
	149.1	-0.11803
	149.2	-0.11797
	149.3	-0.11875
	149.4	-0.11594
	149.5	-0.1194
	149.6	-0.1197
	149.7	-0.11698
	149.8	-0.11791
	149.9	-0.11976
	150	-0.12154
	150.1	-0.11851
	150.2	-0.11889
	150.3	-0.11764
	150.4	-0.1174
	150.5	-0.11968
	150.6	-0.11827
	150.7	-0.11756
	150.8	-0.11716
	150.9	-0.11845
	151	-0.11863
	151.1	-0.11848
	151.2	-0.11747
	151.3	-0.11754
	151.4	-0.11765
	151.5	-0.11659
	151.6	-0.11972
	151.7	-0.11519
	151.8	-0.11964
	151.9	-0.11577
	152	-0.11541
	152.1	-0.1173
	152.2	-0.11614
	152.3	-0.11471
	152.4	-0.11535
	152.5	-0.11377
	152.6	-0.11787
	152.7	-0.11351
	152.8	-0.11529
	152.9	-0.11651
	153	-0.11524
	153.1	-0.11502
	153.2	-0.11363
	153.3	-0.11508
	153.4	-0.11445
	153.5	-0.11638
	153.6	-0.11429
	153.7	-0.1149
	153.8	-0.11364
	153.9	-0.11769
	154	-0.11577
	154.1	-0.11389
	154.2	-0.1149
	154.3	-0.11477
	154.4	-0.11546
	154.5	-0.11693
	154.6	-0.11642
	154.7	-0.11642
	154.8	-0.11613
	154.9	-0.11657
	155	-0.11508
	155.1	-0.11531
	155.2	-0.11547
	155.3	-0.11636
	155.4	-0.11701
	155.5	-0.11742
	155.6	-0.11585
	155.7	-0.11649
	155.8	-0.11832
	155.9	-0.11707
	156	-0.11918
	156.1	-0.11943
	156.2	-0.11708
	156.3	-0.11752
	156.4	-0.11903
	156.5	-0.11757
	156.6	-0.11561
	156.7	-0.11749
	156.8	-0.11946
	156.9	-0.11836
	157	-0.11599
	157.1	-0.11628
	157.2	-0.11593
	157.3	-0.1162
	157.4	-0.11534
	157.5	-0.11545
	157.6	-0.11597
	157.7	-0.11503
	157.8	-0.11481
	157.9	-0.11364
	158	-0.1162
	158.1	-0.11776
	158.2	-0.11256
	158.3	-0.11431
	158.4	-0.11421
	158.5	-0.11246
	158.6	-0.11482
	158.7	-0.11371
	158.8	-0.11358
	158.9	-0.11451
	159	-0.11608
	159.1	-0.11482
	159.2	-0.11095
	159.3	-0.11408
	159.4	-0.11241
	159.5	-0.11415
	159.6	-0.11426
	159.7	-0.11286
	159.8	-0.11307
	159.9	-0.11372
	160	-0.10753
	160.1	-0.11116
	160.2	-0.11238
	160.3	-0.11188
	160.4	-0.11324
	160.5	-0.11421
	160.6	-0.11424
	160.7	-0.11359
	160.8	-0.11355
	160.9	-0.11332
	161	-0.11354
	161.1	-0.11371
	161.2	-0.11449
	161.3	-0.11061
	161.4	-0.11316
	161.5	-0.11459
	161.6	-0.1145
	161.7	-0.11478
	161.8	-0.1154
	161.9	-0.11447
	162	-0.11434
	162.1	-0.11431
	162.2	-0.1162
	162.3	-0.11656
	162.4	-0.11652
	162.5	-0.11583
	162.6	-0.11522
	162.7	-0.11584
	162.8	-0.11659
	162.9	-0.11468
	163	-0.11587
	163.1	-0.11634
	163.2	-0.11716
	163.3	-0.11782
	163.4	-0.11604
	163.5	-0.11481
	163.6	-0.11495
	163.7	-0.11659
	163.8	-0.11502
	163.9	-0.11524
	164	-0.11617
	164.1	-0.11482
	164.2	-0.11775
	164.3	-0.11504
	164.4	-0.1121
	164.5	-0.11595
	164.6	-0.11455
	164.7	-0.11488
	164.8	-0.1151
	164.9	-0.11477
	165	-0.11385
	165.1	-0.11379
	165.2	-0.11363
	165.3	-0.11345
	165.4	-0.11322
	165.5	-0.11295
	165.6	-0.11517
	165.7	-0.11488
	165.8	-0.11453
	165.9	-0.11272
	166	-0.11245
	166.1	-0.11371
	166.2	-0.11375
	166.3	-0.11401
	166.4	-0.11568
	166.5	-0.11243
	166.6	-0.11159
	166.7	-0.11274
	166.8	-0.11303
	166.9	-0.11669
	167	-0.11416
	167.1	-0.11239
	167.2	-0.11376
	167.3	-0.11848
	167.4	-0.11372
	167.5	-0.11396
	167.6	-0.11403
	167.7	-0.11282
	167.8	-0.11434
	167.9	-0.11527
	168	-0.11152
	168.1	-0.11223
	168.2	-0.11361
	168.3	-0.11466
	168.4	-0.1159
	168.5	-0.11484
	168.6	-0.1135
	168.7	-0.11383
	168.8	-0.11454
	168.9	-0.11703
	169	-0.116
	169.1	-0.1153
	169.2	-0.11564
	169.3	-0.11584
	169.4	-0.11593
	169.5	-0.11509
	169.6	-0.11567
	169.7	-0.11489
	169.8	-0.11591
	169.9	-0.11533
	170	-0.11357
	170.1	-0.11699
	170.2	-0.1154
	170.3	-0.12287
	170.4	-0.11683
	170.5	-0.11646
	170.6	-0.11675
	170.7	-0.11518
	170.8	-0.11821
	170.9	-0.11332
	171	-0.1147
	171.1	-0.11467
	171.2	-0.11515
	171.3	-0.11597
	171.4	-0.11504
	171.5	-0.11423
	171.6	-0.11436
	171.7	-0.115
	171.8	-0.11314
	171.9	-0.11369
	172	-0.1133
	172.1	-0.11384
	172.2	-0.11594
	172.3	-0.11351
	172.4	-0.11434
	172.5	-0.11291
	172.6	-0.11217
	172.7	-0.11446
	172.8	-0.11367
	172.9	-0.11387
	173	-0.11458
	173.1	-0.11332
	173.2	-0.11314
	173.3	-0.11812
	173.4	-0.1126
	173.5	-0.11329
	173.6	-0.1126
	173.7	-0.11274
	173.8	-0.11364
	173.9	-0.1112
	174	-0.11491
	174.1	-0.11419
	174.2	-0.11474
	174.3	-0.11358
	174.4	-0.11475
	174.5	-0.11322
	174.6	-0.11409
	174.7	-0.11617
	174.8	-0.11469
	174.9	-0.11519
	175	-0.11518
	175.1	-0.11364
	175.2	-0.11402
	175.3	-0.11586
	175.4	-0.11639
	175.5	-0.11382
	175.6	-0.11512
	175.7	-0.11554
	175.8	-0.11527
	175.9	-0.11549
	176	-0.11938
	176.1	-0.11443
	176.2	-0.11485
	176.3	-0.11623
	176.4	-0.11759
	176.5	-0.11637
	176.6	-0.11718
	176.7	-0.11733
	176.8	-0.11736
	176.9	-0.11435
	177	-0.11375
	177.1	-0.11361
	177.2	-0.11607
	177.3	-0.11637
	177.4	-0.11601
	177.5	-0.11338
	177.6	-0.11571
	177.7	-0.11404
	177.8	-0.11659
	177.9	-0.11523
	178	-0.11478
	178.1	-0.1152
	178.2	-0.11578
	178.3	-0.11447
	178.4	-0.115
	178.5	-0.11581
	178.6	-0.11841
	178.7	-0.11369
	178.8	-0.11467
	178.9	-0.11579
	179	-0.11556
	179.1	-0.11431
	179.2	-0.11388
	179.3	-0.1152
	179.4	-0.11346
	179.5	-0.11363
	179.6	-0.11408
	179.7	-0.11393
	179.8	-0.11451
	179.9	-0.11443
	180	-0.11602
	180.1	-0.11171
	180.2	-0.11441
	180.3	-0.11423
	180.4	-0.11617
	180.5	-0.11229
	180.6	-0.11215
	180.7	-0.11561
	180.8	-0.11337
	180.9	-0.11341
	181	-0.11438
	181.1	-0.11556
	181.2	-0.11347
	181.3	-0.11615
	181.4	-0.11407
	181.5	-0.11516
	181.6	-0.11342
	181.7	-0.11459
	181.8	-0.11594
	181.9	-0.11694
	182	-0.11215
	182.1	-0.11496
	182.2	-0.11441
	182.3	-0.11598
	182.4	-0.11507
	182.5	-0.1154
	182.6	-0.1141
	182.7	-0.11527
	182.8	-0.11633
	182.9	-0.11332
	183	-0.11628
	183.1	-0.11536
	183.2	-0.11554
	183.3	-0.11539
	183.4	-0.11729
	183.5	-0.11565
	183.6	-0.11476
	183.7	-0.11502
	183.8	-0.11449
	183.9	-0.10868
	184	-0.11414
	184.1	-0.11355
	184.2	-0.11593
	184.3	-0.11493
	184.4	-0.11502
	184.5	-0.11462
	184.6	-0.11486
	184.7	-0.11431
	184.8	-0.11321
	184.9	-0.1177
	185	-0.1148
	185.1	-0.11639
	185.2	-0.11413
	185.3	-0.11703
	185.4	-0.11429
	185.5	-0.1135
	185.6	-0.11623
	185.7	-0.11399
	185.8	-0.11347
	185.9	-0.11395
	186	-0.11424
	186.1	-0.11463
	186.2	-0.11415
	186.3	-0.1145
	186.4	-0.1147
	186.5	-0.11371
	186.6	-0.11595
	186.7	-0.11386
	186.8	-0.11453
	186.9	-0.11287
	187	-0.11608
	187.1	-0.11357
	187.2	-0.11496
	187.3	-0.11507
	187.4	-0.11181
	187.5	-0.11338
	187.6	-0.11389
	187.7	-0.11508
	187.8	-0.11379
	187.9	-0.11453
	188	-0.11386
	188.1	-0.11377
	188.2	-0.11476
	188.3	-0.11453
	188.4	-0.11259
	188.5	-0.11323
	188.6	-0.1147
	188.7	-0.1151
	188.8	-0.11464
	188.9	-0.11405
	189	-0.11319
	189.1	-0.11304
	189.2	-0.11347
	189.3	-0.11401
	189.4	-0.11291
	189.5	-0.11356
	189.6	-0.11204
	189.7	-0.1127
	189.8	-0.11371
	189.9	-0.11189
	190	-0.11357
	190.1	-0.11305
	190.2	-0.11375
	190.3	-0.11275
	190.4	-0.11191
	190.5	-0.11354
	190.6	-0.11497
	190.7	-0.11303
	190.8	-0.11283
	190.9	-0.11082
	191	-0.11412
	191.1	-0.11334
	191.2	-0.1142
	191.3	-0.11272
	191.4	-0.11265
	191.5	-0.11247
	191.6	-0.1126
	191.7	-0.113
	191.8	-0.11206
	191.9	-0.11353
	192	-0.11448
	192.1	-0.11313
	192.2	-0.11318
	192.3	-0.11107
	192.4	-0.11431
	192.5	-0.11098
	192.6	-0.11191
	192.7	-0.11291
	192.8	-0.11406
	192.9	-0.11187
	193	-0.11097
	193.1	-0.11254
	193.2	-0.11209
	193.3	-0.11354
	193.4	-0.10926
	193.5	-0.11144
	193.6	-0.11129
	193.7	-0.11297
	193.8	-0.11428
	193.9	-0.11438
	194	-0.11309
	194.1	-0.11119
	194.2	-0.1112
	194.3	-0.10901
	194.4	-0.11147
	194.5	-0.11156
	194.6	-0.10998
	194.7	-0.11235
	194.8	-0.11279
	194.9	-0.1111
	195	-0.11298
	195.1	-0.11159
	195.2	-0.11151
	195.3	-0.11058
	195.4	-0.11262
	195.5	-0.11244
	195.6	-0.11069
	195.7	-0.11452
	195.8	-0.11226
	195.9	-0.10943
	196	-0.11336
	196.1	-0.11615
	196.2	-0.11345
	196.3	-0.11356
	196.4	-0.11253
	196.5	-0.11249
	196.6	-0.11351
	196.7	-0.11252
	196.8	-0.11544
	196.9	-0.11292
	197	-0.11469
	197.1	-0.11549
	197.2	-0.10797
	197.3	-0.11154
	197.4	-0.11152
	197.5	-0.11157
	197.6	-0.11496
	197.7	-0.11283
	197.8	-0.11559
	197.9	-0.11307
	198	-0.11243
	198.1	-0.11242
	198.2	-0.11204
	198.3	-0.11363
	198.4	-0.11324
	198.5	-0.1132
	198.6	-0.1132
	198.7	-0.11299
	198.8	-0.11224
	198.9	-0.11262
	199	-0.11102
	199.1	-0.11141
	199.2	-0.11472
	199.3	-0.11417
	199.4	-0.1129
	199.5	-0.1149
	199.6	-0.11302
	199.7	-0.11249
	199.8	-0.11179
[truncated: 4,002 more rows]

## Sheet: fig. 2m
		Absorbance (a.u.)
	Wavelength (nm)	Ce6	Prussian blue	BaM	MiBaMc
	200	5.016	4.71261	6	3.85071
	201	3.20391	3.48698	3.97045	6
	202	4.3123	3.71327	3.93433	4.3472
	203	5.016	5.586	3.8797	4.52404
	204	3.73135	3.78226	6	5.98554
	205	3.69454	3.98353	4.37614	6
	206	5.016	3.68964	4.33672	6
	207	3.71026	3.8305	6	4.22569
	208	5.016	3.97468	4.47616	4.2
	209	3.51722	3.63952	4.45113	6
	210	3.75263	3.45528	3.76493	6
	211	3.86408	3.25103	6	4.53543
	212	3.64607	3.16328	4.22293	6
	213	3.93492	2.94931	5.76921	4.5704
	214	5.016	2.79417	6	5.11687
	215	3.53847	2.67498	4.09178	4.8496
	216	4.08988	2.51295	4.63923	5.2573
	217	4.81719	2.36382	3.96899	3.92857
	218	4.74589	2.24378	4.03022	4.33795
	219	3.816	2.11732	4.20316	4.64962
	220	4.02352	1.99283	4.12329	6
	221	5.016	1.87155	6	4.52285
	222	3.62474	1.75946	6	6
	223	3.54599	1.65306	6	4.52504
	224	3.87212	1.5418	4.50143	4.52939
	225	3.58952	1.45114	4.31924	4.00863
	226	3.83406	1.3595	6	4.38723
	227	3.32132	1.27981	4.40318	4.23293
	228	5.016	1.21155	4.6866	6
	229	5.016	1.15023	4.746	6
	230	3.42175	1.09703	4.27029	4.7049
	231	3.70096	1.04461	4.01514	4.77567
	232	5.016	1.00514	4.12399	4.45582
	233	3.68796	0.97183	4.26874	6
	234	5.016	0.94163	4.10603	4.43214
	235	3.54308	0.91757	4.10804	4.41376
	236	4.07083	0.89811	4.16371	4.18359
	237	3.60977	0.88144	4.07887	4.66734
	238	5.016	0.86685	4.02831	4.7866
	239	3.77401	0.85665	3.88286	4.59254
	240	4.297	0.8475	3.7659	6
	241	3.59273	0.84006	3.877	4.48789
	242	4.50102	0.83575	3.76909	5.16489
	243	3.77771	0.83219	3.66925	4.59252
	244	5.016	0.82954	3.74083	4.63704
	245	3.67561	0.8279	3.72965	6
	246	5.016	0.82623	3.6053	4.37294
	247	3.8091	0.82468	3.62714	4.26088
	248	3.73269	0.82233	3.5936	4.53329
	249	3.66152	0.82282	3.59898	4.31552
	250	3.73892	0.82306	3.6491	4.39642
	251	3.38515	0.82418	3.58784	4.14793
	252	3.48087	0.8279	3.70582	4.11858
	253	3.38397	0.83029	3.57866	4.15884
	254	3.24104	0.8371	3.58358	4.11726
	255	3.03557	0.84124	3.53832	4.17249
	256	2.6242	0.8457	3.61882	4.05102
	257	2.23161	0.8503	3.55758	3.91235
	258	1.90325	0.85341	3.5674	3.95259
	259	1.63437	0.8539	3.55274	4.01014
	260	1.42015	0.84891	3.49163	3.89495
	261	1.24867	0.84474	3.50095	3.90407
	262	1.10102	0.83813	3.47028	3.85485
	263	0.98175	0.82771	3.43251	3.91956
	264	0.88571	0.82263	3.41183	3.93284
	265	0.8034	0.81335	3.41528	3.86179
	266	0.73991	0.80356	3.35804	3.87414
	267	0.68985	0.79798	3.29397	3.93541
	268	0.64734	0.79237	3.27536	3.82406
	269	0.60949	0.7887	3.26123	3.7095
	270	0.57423	0.78436	3.21093	3.66534
	271	0.54174	0.78312	3.16994	3.69772
	272	0.52004	0.779	3.16444	3.77878
	273	0.50477	0.77967	3.10621	3.72661
	274	0.49873	0.78091	3.07861	3.62067
	275	0.49077	0.78042	3.04549	3.67426
	276	0.48465	0.77994	3.02068	3.61795
	277	0.48221	0.7819	2.98935	3.55119
	278	0.48049	0.78367	2.93317	3.51093
	279	0.47259	0.78594	2.91501	3.51694
	280	0.46249	0.78495	2.85503	3.46949
	281	0.44402	0.78918	2.82301	3.4407
	282	0.42863	0.78752	2.79404	3.4097
	283	0.41859	0.78775	2.7555	3.37787
	284	0.41424	0.78668	2.70566	3.3617
	285	0.41431	0.78596	2.64811	3.3066
	286	0.40975	0.78076	2.60467	3.26155
	287	0.40738	0.77788	2.54599	3.24649
	288	0.39887	0.77597	2.49879	3.17589
	289	0.39539	0.76893	2.45284	3.12184
	290	0.38777	0.7619	2.40945	3.11525
	291	0.37027	0.75564	2.34883	3.0444
	292	0.34946	0.74627	2.29885	2.99245
	293	0.32822	0.73979	2.2471	2.95045
	294	0.3121	0.72816	2.19598	2.86987
	295	0.29835	0.71716	2.13971	2.84483
	296	0.28773	0.70453	2.08559	2.7791
	297	0.27909	0.69066	2.03683	2.73992
	298	0.27413	0.67651	1.98992	2.6984
	299	0.26708	0.66422	1.94274	2.64843
	300	0.26176	0.6482	1.8937	2.58858
	301	0.2586	0.63193	1.84441	2.54827
	302	0.25495	0.61569	1.80532	2.51749
	303	0.24981	0.5978	1.76428	2.4747
	304	0.24532	0.58117	1.72771	2.4351
	305	0.24166	0.56279	1.6857	2.40549
	306	0.23881	0.5466	1.64773	2.3641
	307	0.23573	0.52663	1.60859	2.33474
	308	0.23024	0.50876	1.57445	2.29961
	309	0.22571	0.49128	1.54621	2.26014
	310	0.22299	0.47406	1.50794	2.24229
	311	0.21959	0.45951	1.48075	2.19329
	312	0.21672	0.44135	1.44878	2.17219
	313	0.21314	0.42602	1.42307	2.14859
	314	0.20777	0.41028	1.39221	2.11612
	315	0.20396	0.39572	1.36948	2.09509
	316	0.20223	0.38277	1.34257	2.07479
	317	0.19833	0.36965	1.32257	2.04219
	318	0.19534	0.3593	1.30215	2.0306
	319	0.19363	0.3461	1.27856	2.01083
	320	0.1935	0.33746	1.26139	1.98165
	321	0.19024	0.32851	1.23972	1.96534
	322	0.19455	0.31541	1.22255	1.95099
	323	0.19237	0.30668	1.20344	1.92638
	324	0.19365	0.30009	1.18364	1.91255
	325	0.19495	0.29151	1.17082	1.89948
	326	0.19694	0.28161	1.1502	1.87666
	327	0.20104	0.27503	1.13965	1.86591
	328	0.20307	0.26776	1.11946	1.85779
	329	0.2084	0.26196	1.10924	1.83907
	330	0.2131	0.25592	1.0953	1.82935
	331	0.21764	0.24993	1.08394	1.82004
	332	0.22174	0.24491	1.06933	1.80518
	333	0.22855	0.23987	1.06012	1.79277
	334	0.23361	0.2349	1.04875	1.78662
	335	0.23966	0.23101	1.03362	1.7781
	336	0.24492	0.22633	1.02643	1.7671
	337	0.25162	0.22269	1.01697	1.75778
	338	0.25848	0.21699	1.00334	1.74798
	339	0.26469	0.21699	0.99512	1.74283
	340	0.27239	0.21147	0.9852	1.73718
	341	0.27848	0.20802	0.97922	1.72741
	342	0.28549	0.20639	0.96609	1.72102
	343	0.29234	0.20352	0.95912	1.71321
	344	0.30288	0.19988	0.95104	1.70948
	345	0.30975	0.19651	0.94457	1.70197
	346	0.32067	0.19427	0.93367	1.69899
	347	0.3306	0.193	0.92706	1.69569
	348	0.34233	0.18971	0.91665	1.69071
	349	0.35241	0.18697	0.90856	1.68716
	350	0.36605	0.18627	0.90323	1.68024
	351	0.37816	0.18339	0.89455	1.67298
	352	0.38833	0.18319	0.88932	1.66809
	353	0.40015	0.18033	0.88094	1.66778
	354	0.41068	0.17772	0.87409	1.66185
	355	0.42258	0.17623	0.86609	1.65751
	356	0.43202	0.17563	0.85972	1.65147
	357	0.44263	0.17417	0.85257	1.65351
	358	0.45196	0.17223	0.84464	1.64484
	359	0.46026	0.17128	0.84065	1.6377
	360	0.4683	0.16958	0.83194	1.63947
	361	0.47701	0.17112	0.82146	1.6275
	362	0.48789	0.16857	0.81157	1.63016
	363	0.49586	0.16695	0.80722	1.62163
	364	0.50557	0.1663	0.80109	1.62186
	365	0.51493	0.16512	0.79711	1.61742
	366	0.52518	0.1641	0.79093	1.61236
	367	0.53509	0.16281	0.78381	1.61005
	368	0.54556	0.16192	0.77869	1.61213
	369	0.55762	0.15891	0.77202	1.61193
	370	0.56927	0.15849	0.76793	1.60561
	371	0.58375	0.15725	0.76294	1.60845
	372	0.59868	0.15648	0.75556	1.61456
	373	0.61433	0.15485	0.75227	1.60791
	374	0.63083	0.15339	0.745	1.61286
	375	0.65045	0.15259	0.74133	1.61413
	376	0.67158	0.1524	0.73645	1.61763
	377	0.69618	0.15034	0.73215	1.62132
	378	0.72205	0.14823	0.72597	1.62921
	379	0.74511	0.14786	0.72232	1.63563
	380	0.77218	0.14718	0.71826	1.63776
	381	0.8034	0.1458	0.71349	1.65154
	382	0.83098	0.14553	0.71145	1.65771
	383	0.86583	0.14362	0.70391	1.66662
	384	0.901	0.14161	0.70071	1.67694
	385	0.93584	0.14152	0.69702	1.68899
	386	0.97027	0.13965	0.6939	1.69945
	387	1.00705	0.13919	0.69049	1.71016
	388	1.04487	0.13769	0.68665	1.72646
	389	1.08444	0.13737	0.6835	1.73742
	390	1.12285	0.1359	0.68146	1.75378
	391	1.17005	0.13537	0.68021	1.77235
	392	1.21238	0.13453	0.67625	1.79005
	393	1.26048	0.13334	0.6722	1.80825
	394	1.31105	0.1321	0.67131	1.83167
	395	1.36282	0.13083	0.66644	1.84888
	396	1.41638	0.1297	0.66544	1.87042
	397	1.47008	0.12954	0.66368	1.89326
	398	1.53129	0.12841	0.66129	1.91978
	399	1.5903	0.12661	0.65915	1.93496
	400	1.64328	0.12501	0.65825	1.9556
	401	1.69596	0.12368	0.65674	1.9663
	402	1.73828	0.12262	0.65464	1.9769
	403	1.76755	0.12216	0.65269	1.97784
	404	1.78174	0.12107	0.65135	1.98617
	405	1.78472	0.11908	0.64824	1.97818
	406	1.7754	0.11907	0.64661	1.97134
	407	1.74286	0.11816	0.64415	1.9554
	408	1.69587	0.11624	0.64146	1.93668
	409	1.63246	0.11524	0.63646	1.91451
	410	1.56558	0.11377	0.63494	1.88793
	411	1.48646	0.11276	0.62859	1.85344
	412	1.4005	0.11091	0.62418	1.82316
	413	1.30987	0.1099	0.6167	1.79106
	414	1.21968	0.10871	0.61156	1.75265
	415	1.12707	0.10753	0.60383	1.71811
	416	1.03538	0.10674	0.5971	1.67989
	417	0.94595	0.10564	0.5898	1.63886
	418	0.85672	0.1037	0.58134	1.59938
	419	0.77007	0.10364	0.57482	1.55847
	420	0.68962	0.10206	0.56645	1.51994
	421	0.61505	0.09934	0.55987	1.48123
	422	0.54571	0.0986	0.55321	1.44308
	423	0.48139	0.09759	0.54659	1.40536
	424	0.42674	0.09603	0.54079	1.37131
	425	0.37541	0.09483	0.53431	1.33835
	426	0.32947	0.09365	0.52811	1.3034
	427	0.28992	0.09249	0.52176	1.27554
	428	0.25837	0.09078	0.51661	1.25028
	429	0.23003	0.08992	0.51206	1.2291
	430	0.20625	0.08885	0.50735	1.20913
	431	0.18512	0.08837	0.50328	1.19052
	432	0.16616	0.08681	0.49804	1.17191
	433	0.14936	0.08505	0.49353	1.15489
	434	0.13604	0.08394	0.48912	1.14139
	435	0.12453	0.0816	0.4842	1.129
	436	0.11337	0.08123	0.48091	1.11691
	437	0.10438	0.07987	0.47624	1.10439
	438	0.09693	0.07901	0.47312	1.09557
	439	0.08996	0.07708	0.46917	1.08456
	440	0.08434	0.07579	0.465	1.0757
	441	0.07892	0.07441	0.46053	1.06711
	442	0.07389	0.07327	0.45743	1.05861
	443	0.07019	0.07277	0.45405	1.05191
	444	0.06623	0.07158	0.45004	1.04288
	445	0.06311	0.07022	0.44658	1.03535
	446	0.06003	0.06907	0.44271	1.02918
	447	0.05807	0.06772	0.4394	1.02237
	448	0.05585	0.06735	0.4365	1.01677
	449	0.0543	0.06645	0.43348	1.00928
	450	0.05213	0.06534	0.42995	1.00299
	451	0.05059	0.06503	0.42674	0.99786
	452	0.04913	0.06404	0.42393	0.99079
	453	0.04836	0.0636	0.42066	0.98731
	454	0.04805	0.063	0.41863	0.97982
	455	0.04687	0.06203	0.41453	0.97528
	456	0.04606	0.0612	0.41175	0.96963
	457	0.04557	0.06122	0.40879	0.96485
	458	0.0454	0.06055	0.40604	0.9591
	459	0.04543	0.06001	0.40323	0.95437
	460	0.04555	0.05998	0.40115	0.95023
	461	0.04549	0.05946	0.39824	0.94596
	462	0.04558	0.05925	0.39572	0.94098
	463	0.04648	0.05988	0.39349	0.93709
	464	0.04635	0.05946	0.39083	0.93169
	465	0.04624	0.05925	0.38847	0.92763
	466	0.04611	0.05906	0.3858	0.92325
	467	0.04662	0.0591	0.38399	0.91943
	468	0.04675	0.0591	0.38158	0.91623
	469	0.04693	0.05879	0.37929	0.91197
	470	0.0476	0.05905	0.37692	0.90798
	471	0.04764	0.05977	0.37616	0.90344
	472	0.04817	0.05941	0.37362	0.89991
	473	0.04861	0.05938	0.3717	0.89612
	474	0.0488	0.0595	0.36966	0.89266
	475	0.04843	0.06001	0.36872	0.8881
	476	0.04941	0.06042	0.36629	0.88546
	477	0.04962	0.06086	0.36468	0.88137
	478	0.05046	0.06106	0.36313	0.87904
	479	0.05091	0.06172	0.36185	0.87683
	480	0.05224	0.06182	0.3606	0.8734
	481	0.05412	0.06199	0.35826	0.87038
	482	0.05572	0.06241	0.35665	0.86845
	483	0.05851	0.06313	0.35596	0.86542
	484	0.0614	0.06312	0.35352	0.86308
	485	0.06642	0.06435	0.35276	0.86119
	486	0.07144	0.06503	0.35092	0.8591
	487	0.07736	0.0656	0.34983	0.85785
	488	0.08459	0.06694	0.34838	0.85743
	489	0.09186	0.06677	0.34643	0.8567
	490	0.09912	0.06819	0.34565	0.85644
	491	0.1072	0.06892	0.34495	0.856
	492	0.1156	0.07009	0.34336	0.85583
	493	0.12272	0.07115	0.34258	0.85638
	494	0.12926	0.07117	0.34116	0.85525
	495	0.13445	0.07253	0.34033	0.85415
	496	0.14016	0.07388	0.33996	0.8544
	497	0.1443	0.07415	0.33851	0.85351
	498	0.14798	0.07499	0.33677	0.85125
	499	0.15096	0.07631	0.337	0.85189
	500	0.15225	0.07773	0.33611	0.84908
	501	0.15397	0.07825	0.33526	0.84838
	502	0.15423	0.0798	0.33476	0.84664
	503	0.15384	0.0812	0.3336	0.84479
	504	0.15158	0.0821	0.33341	0.84174
	505	0.14807	0.08391	0.33304	0.83988
	506	0.14344	0.08517	0.33223	0.83726
	507	0.13781	0.08604	0.33195	0.83365
	508	0.12966	0.08787	0.33185	0.82936
	509	0.1211	0.08896	0.33086	0.82647
	510	0.11125	0.0911	0.33177	0.8225
	511	0.10217	0.09225	0.331	0.81834
	512	0.0939	0.09401	0.33054	0.81598
	513	0.08501	0.09522	0.33019	0.81141
	514	0.07736	0.09699	0.32999	0.80746
	515	0.07077	0.09914	0.33052	0.80536
	516	0.06399	0.10067	0.33032	0.80182
	517	0.05909	0.10262	0.3309	0.79912
	518	0.05497	0.10511	0.33175	0.79741
	519	0.05174	0.1058	0.33036	0.7952
	520	0.05046	0.10801	0.33139	0.79312
	521	0.04876	0.11002	0.33117	0.79167
	522	0.04955	0.11196	0.33167	0.79089
	523	0.05019	0.11418	0.33158	0.78969
	524	0.05135	0.1156	0.3319	0.78836
	525	0.05386	0.11787	0.33214	0.78758
	526	0.056	0.11938	0.33259	0.7874
	527	0.05916	0.12189	0.33335	0.78744
	528	0.06219	0.12405	0.33356	0.78688
	529	0.0655	0.12658	0.33494	0.7876
	530	0.06734	0.12901	0.33499	0.78814
	531	0.069	0.13115	0.33625	0.78906
	532	0.06922	0.13341	0.33644	0.78843
	533	0.06863	0.1355	0.33697	0.78903
	534	0.06565	0.13794	0.33764	0.78777
	535	0.06259	0.14049	0.33848	0.78721
	536	0.05907	0.14369	0.33967	0.78671
	537	0.05442	0.14613	0.34082	0.7853
	538	0.05019	0.14871	0.3409	0.78421
	539	0.04603	0.15162	0.34278	0.78321
	540	0.04154	0.1547	0.34308	0.78127
	541	0.03788	0.15736	0.34456	0.78026
	542	0.03511	0.16015	0.34539	0.77984
	543	0.03292	0.16306	0.34734	0.77875
	544	0.03051	0.16594	0.34818	0.77823
	545	0.02893	0.16861	0.34848	0.77764
	546	0.02827	0.17212	0.35072	0.77759
	547	0.02725	0.17549	0.35222	0.77705
	548	0.02764	0.17814	0.35354	0.77858
	549	0.02758	0.18181	0.35542	0.77868
	550	0.02741	0.18517	0.35661	0.77825
	551	0.02789	0.18873	0.35849	0.77898
	552	0.02819	0.19179	0.36009	0.78002
	553	0.02893	0.19534	0.36211	0.78086
	554	0.02907	0.19899	0.36395	0.7811
	555	0.02993	0.20274	0.36577	0.7819
	556	0.02959	0.20623	0.36767	0.78229
	557	0.03023	0.21012	0.36945	0.78313
	558	0.03	0.21378	0.37137	0.78493
	559	0.03012	0.21758	0.37394	0.78678
	560	0.02984	0.22177	0.37619	0.78796
	561	0.02924	0.22573	0.37886	0.78875
	562	0.02889	0.22895	0.38063	0.79079
	563	0.02837	0.23327	0.38308	0.79251
	564	0.02691	0.23767	0.38541	0.79332
	565	0.0263	0.24166	0.38824	0.79485
	566	0.02547	0.2455	0.39096	0.7966
	567	0.02494	0.24927	0.39231	0.79923
	568	0.02391	0.25443	0.39566	0.80046
	569	0.02325	0.25913	0.39922	0.80156
	570	0.02223	0.26301	0.40142	0.80334
	571	0.02169	0.26735	0.40471	0.80506
	572	0.02136	0.27229	0.40704	0.8071
	573	0.02101	0.27672	0.41032	0.80956
	574	0.02052	0.28153	0.41378	0.81183
	575	0.01989	0.2856	0.41617	0.81461
	576	0.01932	0.29043	0.41902	0.81671
	577	0.01912	0.29484	0.42273	0.81969
	578	0.01945	0.29953	0.42555	0.8228
	579	0.01901	0.3039	0.4294	0.82485
	580	0.0191	0.30899	0.43288	0.82783
	581	0.01924	0.31389	0.4356	0.83144
	582	0.01876	0.31852	0.4394	0.83432
	583	0.01883	0.3229	0.44204	0.83832
	584	0.01883	0.32847	0.4458	0.84137
	585	0.01897	0.33265	0.44917	0.8441
	586	0.01944	0.33796	0.45323	0.84767
	587	0.01983	0.34275	0.45689	0.85074
	588	0.02062	0.34818	0.46116	0.85508
	589	0.02112	0.35272	0.46421	0.85866
	590	0.02184	0.3578	0.46828	0.86214
	591	0.02291	0.36199	0.47094	0.86694
	592	0.02437	0.36786	0.47609	0.87104
	593	0.02559	0.37279	0.4802	0.87498
	594	0.02758	0.37854	0.48388	0.87963
	595	0.02964	0.38361	0.48787	0.88459
	596	0.03202	0.38787	0.49209	0.8883
	597	0.03436	0.39298	0.49573	0.89389
	598	0.03708	0.3985	0.49988	0.89908
	599	0.04038	0.40377	0.50447	0.90379
	600	0.04289	0.40821	0.50857	0.90906
	601	0.04636	0.41418	0.51277	0.91422
	602	0.04875	0.41883	0.51689	0.91851
	603	0.05122	0.42445	0.52088	0.9236
	604	0.05328	0.42976	0.52576	0.92799
	605	0.05518	0.43499	0.52968	0.93349
	606	0.0566	0.43939	0.53359	0.93788
	607	0.05791	0.44452	0.53904	0.94339
	608	0.05829	0.44935	0.5427	0.94725
	609	0.05883	0.45512	0.54726	0.95289
	610	0.0586	0.45987	0.55116	0.95754
	611	0.05827	0.46503	0.55609	0.96271
	612	0.05804	0.46961	0.56036	0.96669
	613	0.05649	0.47484	0.56499	0.97203
	614	0.05518	0.47992	0.56912	0.97612
	615	0.05442	0.48527	0.57386	0.9817
	616	0.05279	0.49056	0.57772	0.9868
	617	0.05085	0.49572	0.58317	0.99141
	618	0.04953	0.49947	0.58739	0.99607
	619	0.0483	0.50562	0.59165	1.00123
	620	0.04752	0.50942	0.59597	1.00697
	621	0.0463	0.51393	0.59993	1.01119
	622	0.04483	0.51848	0.60386	1.01611
	623	0.04379	0.52321	0.60819	1.0214
	624	0.04333	0.52759	0.61227	1.02804
	625	0.04319	0.53243	0.61647	1.03217
	626	0.04283	0.5368	0.62092	1.03957
	627	0.0426	0.54113	0.62481	1.04306
	628	0.04302	0.54544	0.62842	1.05069
	629	0.04339	0.55	0.63386	1.05783
	630	0.04326	0.55432	0.63638	1.06346
	631	0.04404	0.55866	0.64132	1.06942
	632	0.04488	0.563	0.64461	1.07616
	633	0.04537	0.56606	0.64852	1.08291
	634	0.04646	0.57047	0.65196	1.08996
	635	0.04703	0.5746	0.65666	1.09728
	636	0.04793	0.57882	0.65932	1.10219
	637	0.04952	0.58322	0.66398	1.11097
	638	0.05144	0.58687	0.66747	1.11532
	639	0.05335	0.58984	0.67044	1.12353
	640	0.0551	0.59431	0.6747	1.12804
	641	0.05875	0.59853	0.67814	1.13551
	642	0.06323	0.60236	0.68263	1.14064
	643	0.06851	0.60494	0.68539	1.14698
	644	0.07491	0.60882	0.6894	1.15431
	645	0.08327	0.61214	0.69236	1.1606
	646	0.09257	0.61554	0.69558	1.16683
	647	0.10498	0.61915	0.69932	1.1769
	648	0.11929	0.62142	0.70224	1.18429
	649	0.13511	0.62523	0.70465	1.19259
	650	0.15314	0.62883	0.70825	1.20146
	651	0.17448	0.63088	0.7117	1.21167
	652	0.19817	0.63392	0.71376	1.22316
	653	0.22462	0.63765	0.71776	1.23348
	654	0.2525	0.64051	0.71993	1.24468
	655	0.28274	0.64305	0.72303	1.25685
	656	0.31601	0.64606	0.72552	1.26659
	657	0.3494	0.6492	0.72797	1.27852
	658	0.38286	0.65087	0.73024	1.28735
	659	0.41704	0.65425	0.73351	1.29618
	660	0.44875	0.65681	0.7358	1.30352
	661	0.47765	0.65909	0.73798	1.30931
	662	0.50177	0.66179	0.74109	1.31414
	663	0.5192	0.6633	0.74301	1.31729
	664	0.52997	0.66478	0.74521	1.31856
	665	0.53339	0.66585	0.74744	1.31897
	666	0.52936	0.66633	0.74947	1.3189
	667	0.51692	0.66777	0.75171	1.31794
	668	0.49721	0.66935	0.75385	1.31394
	669	0.47146	0.67004	0.75602	1.30943
	670	0.44204	0.6712	0.75745	1.30669
	671	0.40865	0.67276	0.75979	1.30415
	672	0.37209	0.67397	0.76106	1.29991
	673	0.33547	0.67586	0.76192	1.2944
	674	0.29915	0.67718	0.76356	1.29198
	675	0.26361	0.67873	0.76443	1.28681
	676	0.22921	0.68048	0.76597	1.28178
	677	0.19992	0.68078	0.76614	1.27938
	678	0.17239	0.68251	0.76826	1.27425
	679	0.1469	0.68318	0.76854	1.27144
	680	0.12586	0.68354	0.7696	1.26787
	681	0.10557	0.68722	0.77135	1.26553
	682	0.08851	0.68691	0.77249	1.26348
	683	0.0758	0.68619	0.77228	1.26122
	684	0.06428	0.68727	0.77258	1.25742
	685	0.05522	0.68803	0.77369	1.25811
	686	0.04683	0.68806	0.77425	1.25575
	687	0.04147	0.6889	0.77457	1.25464
	688	0.03512	0.68991	0.77465	1.25496
	689	0.03129	0.68991	0.7754	1.25328
	690	0.0279	0.69037	0.77601	1.25245
	691	0.02541	0.68907	0.77591	1.25386
	692	0.023	0.69053	0.77643	1.2541
	693	0.02099	0.69027	0.77501	1.25388
	694	0.0191	0.68965	0.77586	1.2538
	695	0.01743	0.69034	0.77625	1.25465
	696	0.01618	0.68962	0.77638	1.25298
	697	0.01498	0.68917	0.77484	1.25247
	698	0.01434	0.68917	0.77463	1.25216
	699	0.01284	0.68856	0.7752	1.25324
	700	0.01225	0.68847	0.77511	1.25358
	701	0.01159	0.68804	0.77437	1.25202
	702	0.0108	0.68822	0.77459	1.2551
	703	0.00938	0.68681	0.77416	1.25259
	704	0.00902	0.68667	0.77237	1.25159
	705	0.00805	0.6861	0.77252	1.25203
	706	0.00797	0.68525	0.77226	1.25515
	707	0.00683	0.68499	0.77124	1.25268
	708	0.00618	0.68382	0.77054	1.25283
	709	0.0064	0.68263	0.7689	1.25256
	710	0.00506	0.68372	0.76786	1.24966
	711	0.00491	0.68182	0.76702	1.25021
	712	0.004	0.68206	0.7663	1.24835
	713	0.00386	0.6809	0.76398	1.24831
	714	0.00276	0.6807	0.76243	1.24519
	715	0.00272	0.68185	0.76062	1.24441
	716	0.00247	0.68037	0.75999	1.24106
	717	0.0026	0.68222	0.75847	1.24172
	718	0.00187	0.68159	0.75701	1.23806
	719	0.00168	0.68294	0.75461	1.23633
	720	0.00145	0.68199	0.75231	1.23494
	721	0.00082764	0.68201	0.74919	1.23298
	722	0.00010868	0.68257	0.74886	1.22772
	723	0.0003762	0.68289	0.74615	1.22966
	724	0.00028424	0.68219	0.7447	1.22712
	725	-7.524e-05	0.68191	0.74215	1.22359
	726	7.524e-05	0.68047	0.74091	1.22232
	727	-0.00039292	0.68029	0.73921	1.22085
	728	-0.000627	0.67863	0.73647	1.21903
	729	-0.00081092	0.67754	0.73591	1.21727
	730	-2.508e-05	0.67659	0.73388	1.21597
	731	-0.00077748	0.67523	0.73258	1.21435
	732	-0.00065208	0.6732	0.72928	1.21146
	733	-0.00089452	0.67264	0.72802	1.21224
	734	-0.00129	0.66916	0.72754	1.2084
	735	-0.00098648	0.66798	0.72497	1.20587
	736	-0.00196	0.6641	0.72296	1.20559
	737	-0.0022	0.66209	0.72206	1.20461
	738	-0.00244	0.6603	0.72013	1.20436
	739	-0.00303	0.65819	0.71794	1.20041
	740	-0.00338	0.65618	0.71548	1.20006
	741	-0.0038	0.65309	0.71392	1.19658
	742	-0.00386	0.64995	0.71104	1.19671
	743	-0.00492	0.64755	0.70926	1.19377
	744	-0.00553	0.64583	0.70618	1.19014
	745	-0.00494	0.64338	0.7048	1.1919
	746	-0.0065	0.64084	0.70358	1.18697
	747	-0.0073	0.63814	0.70202	1.18478
	748	-0.00655	0.6363	0.69868	1.181
	749	-0.00629	0.63294	0.69709	1.18144
	750	-0.00674	0.62886	0.69391	1.17876
	751	-0.00737	0.62798	0.69298	1.17622
	752	-0.00721	0.62432	0.68964	1.17389
	753	-0.00724	0.6231	0.68847	1.17338
	754	-0.00677	0.61951	0.68539	1.17197
	755	-0.00765	0.61569	0.68374	1.16918
	756	-0.0071	0.61463	0.6802	1.16752
	757	-0.00758	0.61066	0.67811	1.16446
	758	-0.00853	0.60813	0.67611	1.16217
	759	-0.00759	0.60592	0.67453	1.16037
	760	-0.00777	0.60333	0.67095	1.15863
	761	-0.00803	0.59982	0.6689	1.15594
	762	-0.00778	0.59707	0.66725	1.15609
	763	-0.00777	0.59464	0.66489	1.15213
	764	-0.0086	0.59328	0.66207	1.14884
	765	-0.00742	0.58967	0.65951	1.14691
	766	-0.00795	0.58669	0.65737	1.14542
	767	-0.0079	0.58451	0.65497	1.14009
	768	-0.00752	0.58067	0.65258	1.13945
	769	-0.00794	0.57812	0.65001	1.13686
	770	-0.00844	0.57433	0.64796	1.13312
	771	-0.00826	0.57272	0.64597	1.13001
	772	-0.00837	0.56966	0.64245	1.12766
	773	-0.00786	0.56661	0.64085	1.12437
	774	-0.00742	0.56467	0.63862	1.12194
	775	-0.00787	0.56011	0.63559	1.11983
	776	-0.00767	0.55844	0.63358	1.11772
	777	-0.0071	0.55497	0.63051	1.11502
	778	-0.00725	0.55287	0.6285	1.11237
	779	-0.00775	0.54976	0.62522	1.10894
	780	-0.00679	0.54647	0.62292	1.10628
	781	-0.00762	0.5441	0.62009	1.10333
	782	-0.0076	0.54069	0.61746	1.10086
	783	-0.00742	0.53954	0.61535	1.09795
	784	-0.00773	0.53596	0.61218	1.09503
	785	-0.00799	0.53297	0.60996	1.09098
	786	-0.00701	0.52998	0.60632	1.08916
	787	-0.00692	0.52684	0.60537	1.08745
	788	-0.00712	0.52347	0.6017	1.08358
	789	-0.00686	0.52083	0.59879	1.08194
	790	-0.00694	0.51745	0.59728	1.07937
	791	-0.00662	0.51605	0.59509	1.07658
	792	-0.00696	0.51337	0.59128	1.07295
	793	-0.00669	0.50969	0.58863	1.0703
	794	-0.00671	0.50634	0.58503	1.06751
	795	-0.0059	0.50491	0.58415	1.0642
	796	-0.0065	0.50105	0.58061	1.06081
	797	-0.0065	0.49741	0.57809	1.05753
	798	-0.00607	0.49544	0.57601	1.05536
	799	-0.00615	0.49234	0.57358	1.05285
	800	-0.00596	0.49003	0.57046	1.04967
	801	-0.00642	0.48667	0.56817	1.04508
	802	-0.00479	0.48411	0.56541	1.04434
	803	-0.00605	0.4805	0.56268	1.03947
	804	-0.00579	0.47869	0.56051	1.03823
	805	-0.00466	0.4754	0.55879	1.03508
	806	-0.00529	0.47242	0.5561	1.03164
	807	-0.00563	0.46959	0.55276	1.02754
	808	-0.00516	0.46786	0.55062	1.02537
	809	-0.00548	0.4646	0.54743	1.02215
	810	-0.00538	0.46172	0.54412	1.01932
	811	-0.00556	0.4586	0.54251	1.01469
	812	-0.00567	0.45629	0.53978	1.01183
	813	-0.00554	0.4533	0.53737	1.00862
	814	-0.00609	0.45023	0.53429	1.00563
	815	-0.00671	0.44854	0.533	1.00097
	816	-0.00616	0.4448	0.52981	1.00065
	817	-0.00715	0.44303	0.52694	0.99763
	818	-0.00594	0.43918	0.52436	0.99227
	819	-0.0071	0.43715	0.52204	0.98956
	820	-0.00642	0.43446	0.52009	0.98642
	821	-0.00714	0.43257	0.5166	0.98027
	822	-0.00717	0.42942	0.51483	0.97615
	823	-0.00723	0.42662	0.51092	0.96871
	824	-0.00726	0.42347	0.50902	0.96442
	825	-0.00828	0.42172	0.50633	0.96133
	826	-0.00776	0.41892	0.50176	0.95139
	827	-0.00827	0.41583	0.50109	0.95117
	828	-0.00884	0.41406	0.50083	0.94519
	829	-0.00837	0.41024	0.49704	0.93534
	830	-0.00971	0.40779	0.49706	0.93145
	831	-0.01033	0.40512	0.4931	0.9316
	832	-0.0111	0.40241	0.48975	0.92344
	833	-0.0119	0.40082	0.48606	0.91526
	834	-0.01167	0.39999	0.48666	0.89588
	835	-0.01254	0.39483	0.4813	0.90075
	836	-0.01134	0.39183	0.47586	0.89864
	837	-0.01088	0.39258	0.47694	0.89596
	838	-0.01299	0.38501	0.47291	0.87259
	839	-0.01282	0.38306	0.47306	0.88682
	840	-0.01375	0.38245	0.47089	0.88389
	841	-0.01334	0.37904	0.47137	0.87506
	842	-0.01501	0.37461	0.46546	0.87172
	843	-0.01409	0.37174	0.46453	0.87451
	844	-0.01405	0.37378	0.45853	0.86009
	845	-0.01326	0.37227	0.45778	0.86364
	846	-0.01403	0.36542	0.45435	0.8511
	847	-0.01333	0.36379	0.45096	0.85274
	848	-0.01444	0.36152	0.44684	0.84451
	849	-0.01474	0.35777	0.44631	0.85274
	850	-0.01479	0.35562	0.44428	0.84787
	851	-0.01786	0.35598	0.4462	0.84029
	852	-0.01394	0.35147	0.4419	0.84677
	853	-0.01646	0.34546	0.43894	0.83945
	854	-0.01726	0.34936	0.43362	0.8368
	855	-0.01557	0.34392	0.43401	0.82871
	856	-0.01565	0.34378	0.43199	0.82537
	857	-0.01544	0.34021	0.43076	0.82463
	858	-0.01502	0.33817	0.42578	0.82486
	859	-0.01539	0.33805	0.42672	0.81638
	860	-0.01556	0.33333	0.42329	0.82122
	861	-0.01454	0.33024	0.42026	0.81335
	862	-0.01635	0.32967	0.41795	0.80984
	863	-0.01578	0.32596	0.41443	0.80365
	864	-0.01532	0.32411	0.41287	0.80615
	865	-0.01527	0.31952	0.41173	0.79974
	866	-0.01415	0.31724	0.40995	0.80212
	867	-0.0146	0.31457	0.40559	0.79391
	868	-0.01338	0.31503	0.40257	0.79687
	869	-0.013	0.31106	0.40024	0.79112
	870	-0.01298	0.31064	0.40144	0.79268
	871	-0.0127	0.30662	0.39726	0.78519
	872	-0.01227	0.30637	0.39558	0.78676
	873	-0.01105	0.30342	0.39243	0.78181
	874	-0.01084	0.30084	0.38945	0.77912
	875	-0.01224	0.29926	0.39045	0.77548
	876	-0.01182	0.29665	0.38733	0.76751
	877	-0.01226	0.293	0.38298	0.76806
	878	-0.01268	0.2904	0.38222	0.76584
	879	-0.01262	0.28805	0.37857	0.7644
	880	-0.01348	0.28858	0.37902	0.76006
	881	-0.01291	0.28487	0.37552	0.75752
	882	-0.01333	0.28061	0.3716	0.75614
	883	-0.01295	0.28138	0.37256	0.75407
	884	-0.012	0.2791	0.37086	0.74935
	885	-0.01214	0.27512	0.36719	0.74982
	886	-0.0115	0.27436	0.36595	0.74228
	887	-0.00997	0.2712	0.36257	0.74454
	888	-0.00891	0.26911	0.35911	0.74179
	889	-0.00777	0.26856	0.35842	0.7424
	890	-0.00538	0.26556	0.35606	0.74188
	891	-0.00235	0.26365	0.35494	0.73775
	892	0.00061864	0.26206	0.35221	0.7366
	893	0.00155	0.26067	0.35189	0.73629
	894	0.00542	0.25815	0.34925	0.73074
	895	0.0077	0.25648	0.34682	0.73072
	896	0.00966	0.25407	0.34379	0.72417
	897	0.01158	0.25215	0.34356	0.72504
	898	0.01305	0.25068	0.34034	0.72015
	899	0.01413	0.24829	0.33953	0.71816
	900	0.01453	0.24741	0.33712	0.71498

## Sheet: fig. 2o
		Temperature (oC)
	Time (min)	PBS
		1	2	3		mean	SD
	0	22.4	22.2	22.7		22.4333	0.251661
	1	22.5	22.1	22.9		22.5	0.4
	2	23.2	23.6	23.6		23.4667	0.23094
	3	23.9	23.4	23.6		23.6333	0.251661
	4	23.4	23.8	23.8		23.6667	0.23094
	5	23.9	24.1	23.8		23.9333	0.152753
	6	23.6	24.9	23.7		24.0667	0.723418
	7	24	24	25		24.3333	0.57735
	8	24.7	24.6	23.9		24.4	0.43589
	9	24.4	24.3	24.7		24.4667	0.208167
	10	24.5	24.7	24.8		24.6667	0.152753
		Temperature (oC)
	Time (min)	PB
		1	2	3		mean	SD
	0	22.4	22.1	22.8		22.4333	0.351188
	1	32.3	33.3	34.3		33.3	1
	2	40.3	41.1	39.5		40.3	0.8
	3	45.4	48.4	45.4		46.4	1.73205
	4	51.4	53.9	51		52.1	1.57162
	5	56.8	55.7	57.7		56.7333	1.00167
	6	60.4	59.8	60.5		60.2333	0.378594
	7	63.2	62.3	64.8		63.4333	1.26623
	8	64.8	65.6	66.9		65.7667	1.05987
	9	66.3	67.5	68.7		67.5	1.2
	10	67.8	68.4	69.3		68.5	0.754983
		Temperature (oC)
	Time (min)	MiBaMc
		1	2	3		mean	SD
	0	22.6	22.6	22.1		22.4333	0.288675
	1	32.8	34	35		33.9333	1.10151
	2	40.5	41.1	42.4		41.3333	0.971253
	3	47.3	48.5	49.3		48.3667	1.00664
	4	52.9	53.6	54.9		53.8	1.01489
	5	56.4	57.9	58.7		57.6667	1.16762
	6	61.5	62.5	62		62	0.5
	7	65	64.5	64.2		64.5667	0.404145
	8	66.5	66.1	67.5		66.7	0.72111
	9	68.7	68.2	69.5		68.8	0.655744
	10	70.1	70.5	70		70.2	0.264575

## Sheet: fig. 3b
	Relative cell viability of 4T1 tumor cells (%)
			1	2	3	4		mean	SD
		[Ce6]/ppm
	Control	0	100.875	95.9322	98.5429	104.648		99.9994	3.69856
	BaM+PTT	0.5	100.911	103.51	102.997	100.368		101.947	1.53945
		1	91.0024	93.4399	94.9405	95.6322		93.7537	2.04983
		2	81.6066	81.288	82.7649	90.6557		84.0788	4.43028
		4	78.7696	75.7553	70.2121	65.7869		72.631	5.77744
		8	66.0529	63.1654	56.5736	59.007		61.1997	4.22793
	BaMc+PDT	0.5	104.213	98.5554	95.4038	94.314		98.1215	4.44131
		1	83.3425	78.7856	81.53	82.4436		81.5254	1.97077
		2	62.9845	62.076	71.9685	61.454		64.6208	4.93866
		4	53.204	50.3767	50.5611	52.9525		51.7736	1.51187
		8	37.7231	44.9173	40.283	44.381		41.8261	3.43021
	BaMc+PTDT	0.5	100.381	99.6102	104.855	105.496		102.586	3.01833
		1	63.9406	70.7238	82.8784	64.4724		70.5038	8.80592
		2	57.5735	53.0387	47.2269	51.5932		52.3581	4.26528
		4	43.4388	45.8128	35.6442	35.4014		40.0743	5.34517
		8	28.6484	31.4233	30.2554	22.1438		28.1177	4.14192
	MiBaMc+PTDT	0.5	100.911	99.5099	92.9968	100.368		98.4466	3.67869
		1	71.0024	73.4399	74.9405	75.6322		73.7537	2.04983
		2	41.6066	38.288	42.7649	40.6557		40.8288	1.9008
		4	26.0529	28.1654	21.5736	19.007		23.6997	4.16421
		8	18.2486	12.5359	10.4965	14.8008		14.0205	3.32207

## Sheet: fig. 3d
	JC-10 Assay (%)
		1	2	3		mean	SD
	Control	5.5	1.2	2.5		3.06667	2.2053
	NIR	4.5	2.4	3.8		3.56667	1.06927
	BaM+PTT	19	28	21		22.6667	4.72582
	BaMc+PDT	44	30.2	32.5		35.5667	7.39347
	BaMc+PTDT	48	34	35		39	7.81025
	MiBaMc+PTDT	65	56	51		57.3333	7.0946

## Sheet: fig. 3h
	HMGB1 concentration (ng/mL)
		1	2	3		mean	SD
	Control	0.42461	0.418666	0.385934		0.409737	0.0208269
	NIR	0.646339	0.618536	0.412736		0.559204	0.127604
	BaM+PTT	0.952349	0.726899	0.766987		0.815412	0.120273
	BaMc+PDT	0.903907	1.32748	1.12412		1.1185	0.211843
	BaMc+PTDT	1.63355	1.38399	1.62643		1.54799	0.14207
	MiBaMc+PTDT	2.11228	2.31617	1.78669		2.07171	0.267063

## Sheet: fig. 3i
	ATP concentration (nM)
		1	2	3		mean	SD
	Control	15.8593	30.8776	24.19		23.6423	7.52415
	NIR	21.8829	35.1928	27.7416		28.2724	6.67078
	BaM+PTT	45.4909	35.6218	42.7283		41.2804	5.0914
	BaMc+PDT	49.4364	66.6554	48.8346		54.9755	10.1196
	BaMc+PTDT	80.1175	114.719	129.566		108.134	25.3735
	MiBaMc+PTDT	182.777	102.578	149.33		144.895	40.2828

## Sheet: fig. 3k
	Matured DC (%)
		1	2	3		mean	SD
	Control	7.64	10.2	9.8		9.21333	1.37715
	NIR	13.8	9.8	8.4		10.6667	2.80238
	BaM+PTT	16.6	21.4	15.9		17.9667	2.99388
	BaMc+PDT	19.6	20.8	19.4		19.9333	0.757188
	BaMc+PTDT	22.4	26.7	28.5		25.8667	3.13422
	MiBaMc+PTDT	39.2	33.5	42.8		38.5	4.68935

## Sheet: fig. 4b
	4T1 tumor model
	Relative tumor volume (V/V0)
		G1	G2	G3	G4	G5	G6	G7	G8	G9
	Day0	0.974603	0.939153	1.00968	1.02491	1.04562	1.00099	1.01555	1.01434	0.976265	mean
		0.100127	0.132357	0.151887	0.078174	0.11905	0.0801594	0.0599301	0.0360063	0.142253	SD
	Day2	1.85219	1.78401	1.85941	1.5503	1.45205	1.3575	1.25547	1.24364	0.953908	mean
		0.389316	0.485235	0.408901	0.359643	0.3439	0.204736	0.131931	0.102125	0.321429	SD
	Day4	2.6901	2.56635	2.49644	2.15338	1.98601	1.80838	1.65127	1.50372	0.849888	mean
		1.10386	0.808456	0.543451	0.451135	0.565993	0.574587	0.447779	0.151315	0.189498	SD
	Day6	3.86034	3.7862	3.34711	2.75919	2.65947	2.30984	2.05654	1.52743	0.951332	mean
		1.12771	0.932512	0.867906	0.579176	0.897189	0.849441	0.506206	0.136068	0.603758	SD
	Day8	5.4054	4.97572	4.1759	3.75238	3.66798	3.06185	2.75177	1.63919	1.10367	mean
		1.08011	1.41805	1.18647	0.936222	1.23625	1.40894	0.799278	0.0752442	0.638964	SD
	Day10	7.17388	6.1806	5.50781	4.99097	4.76144	3.78493	3.34845	1.75271	1.17473	mean
		1.25947	1.14944	1.56258	1.25884	1.59344	1.62937	1.07857	0.280747	0.686303	SD
	Day12	8.81122	7.48484	6.42678	6.08258	5.87914	4.89707	3.95793	1.95262	1.33444	mean
		1.24098	1.66211	1.81553	1.77004	1.90599	1.45371	1.27935	0.61318	0.772914	SD
	Day14	10.4915	9.02674	7.5219	7.24032	6.98051	5.9941	4.71319	2.27547	1.10642	mean
		1.67648	1.7718	1.93315	2.25194	1.87054	1.65764	1.35665	1.22625	0.742501	SD
	Day16	12.8951	10.9597	9.03444	8.4738	8.26198	7.0814	5.54061	2.65784	0.994895	mean
		2.40629	2.60848	1.72899	2.09759	2.4252	1.5912	1.61474	1.63754	0.687831	SD
	Day18	16.1834	13.1686	10.9577	9.52964	9.17919	8.01144	6.60965	3.01838	0.715127	mean
		2.40639	2.75547	1.82476	2.03231	2.68985	1.77604	1.88585	1.97713	0.669827	SD

[truncated: 38 more sheets: fig. 4c, fig. 4d, fig. 4e, fig. 4f, fig. 4g, fig. 4h, fig. 5b, fig. 5d, fig. 5e, fig. 5f, fig. 5g, fig. 5h, fig. 5j, fig. 5k, fig. 6a, fig. 6b, fig. 6d, fig. S3, fig. S4, fig. S5b …]
